# Supplementary material for: Cyclo­hexyl­ammonium nitrate
Source: Acta Crystallogr Sect E Struct Rep Online. 2014 Feb 5;70(Pt 3):o253–4. doi: 10.1107/S1600536814002244 (PMC3998418; doi:10.1107/S1600536814002244)
Supplement: Supplementary file 1 [file e-70-0o253-sup1.cif]

##############################################################################
#                                                                            #
# This CIF contains the data in a paper accepted for publication in          #
# Acta Crystallographica Section E. It conforms to the requirements of       #
# Notes for Authors for Acta Crystallographica Section E, and has been       #
# peer reviewed under the auspices of the IUCr Commission on Journals.       #
#                                                                            #
# Full details of the Crystallographic Information File format               #
# are given in the paper "The Crystallographic Information File (CIF):       #
# a New Standard Archive File for Crystallography" by S. R. Hall, F. H.      #
# Allen and I. D. Brown [Acta Cryst. (1991), A47, 655-685].                  #
#                                                                            #
# The current version of the core CIF dictionary is obtainable from          #
# ftp://ftp.iucr.org/pub/cif_core.dic.                                       #
#                                                                            #
# Software is freely available for graphical display of the structure(s)     #
# in this CIF. For information consult the CIF software page                 #
# http://www.iucr.org/resources/cif/software.                                #
#                                                                            #
# This file may be used for bona fide research purposes within the           #
# scientific community so long as proper attribution is given to the journal # 
# article from which it was obtained.                                        #
#                                                                            #
##############################################################################
data_global
_audit_creation_method     'form.cif (version 2.0)'
_journal_data_validation_number     ?
_journal_date_recd_electronic     2014-01-21
_journal_date_accepted     2014-01-30
_journal_name_full     'Acta Crystallographica, Section E'
_journal_year     2014
_journal_volume     70
_journal_issue      3
_journal_page_first     o253
_journal_page_last     o254
_journal_paper_category     QO
_journal_paper_doi     10.1107/S1600536814002244
_journal_coeditor_code     SJ5386
_publ_contact_author_name     'Prof. Fun Hoong-Kun'
_publ_contact_author_address
;
     Department of Pharmaceutical Chemistry,
     College of Pharmacy,
     King Saud University,
     PO Box 2457, Riaydh 11451,
     Saudi Arabia
;
_publ_contact_author_email     'hfun.c@ksu.edu.sa'
_publ_contact_author_fax     '+966 146-76220'
_publ_contact_author_phone     '+966 146-77335'
_publ_section_title
;
Cyclohexylammonium nitrate
;
loop_
    _publ_author_name
    _publ_author_footnote
    _publ_author_address
    'Abdulaziz A. Bagabas'
;
Additional correspondence author, e-mail: abagbas@kacst.edu.sa.
;
;
Petrochemicals Research Institute
King Abdulaziz City for Science and Technology
Riyadh 11442
Saudi Arabia
;
    'Mohamed F. A. Aboud' ?
;
Sustainable Energy Technologies (SET) Center
College of Engineering
King Saud University
PO Box 800
Riyadh 11421
Saudi Arabia
;
    'Shemsi, Ahsan M.' ?
;
Center for Environment and Water
King Fahd University of Petroleum and Minerals
Dhahran 31261
Saudi Arabia
;
    'Addurihem, Emad S.' ?
;
Petrochemicals Research Institute
King Abdulaziz City for Science and Technology
Riyadh 11442
Saudi Arabia
;
    'Al-Othman, Zeid A.' ?
;
Chemistry Department
King Saud University
Riyadh 11451
Saudi Arabia
;
    'Chidan Kumar, C. S.'
;
Thomson Reuters ResearcherID: C-3194-2011.
;
;
X-ray Crystallography Unit
School of Physics
Universiti Sains Malaysia
11800 USM
Penang
Malaysia
;
    'Hoong-Kun Fun'
;
Thomson Reuters ResearcherID: A-3561-2009.
;
;
Department of Pharmaceutical Chemistry
College of Pharmacy
King Saud University
PO Box 2457
Riaydh 11451
Saudi Arabia
;
data_I
_audit_creation_method     SHELXL-97
_database_code_depnum_ccdc_archive     'CCDC 783310'
_chemical_name_systematic
;
Cyclohexylammonium nitrate
;
_chemical_name_common     ?
_chemical_formula_moiety     'C6 H14 N1 +, N O3 -'
_chemical_formula_sum     'C6 H14 N2 O3'
_chemical_formula_iupac     'C6 H14 N1 +, N O3 -'
_chemical_formula_weight     162.19
_chemical_melting_point     ?
_symmetry_cell_setting     monoclinic
_symmetry_space_group_name_H-M     'P 21/c'
_symmetry_space_group_name_Hall     '-P 2ybc'
loop_
    _symmetry_equiv_pos_as_xyz
    'x, y, z'
    '-x, y+1/2, -z+1/2'
    '-x, -y, -z'
    'x, -y-1/2, z-1/2'
_cell_length_a     8.9322(9)
_cell_length_b     9.9010(9)
_cell_length_c     10.3951(10)
_cell_angle_alpha     90.00
_cell_angle_beta     103.866(2)
_cell_angle_gamma     90.00
_cell_volume     892.53(15)
_cell_formula_units_Z     4
_cell_measurement_reflns_used     11857
_cell_measurement_theta_min     2.35
_cell_measurement_theta_max     28.33
_cell_measurement_temperature     294(2)
_exptl_crystal_description     block
_exptl_crystal_colour     colorless
_exptl_crystal_size_max     0.39
_exptl_crystal_size_mid     0.15
_exptl_crystal_size_min     0.14
_exptl_crystal_density_diffrn     1.207
_exptl_crystal_density_meas     ?
_exptl_crystal_density_method     'not measured'
_exptl_crystal_F_000     352
_exptl_absorpt_coefficient_mu     0.096
_exptl_absorpt_correction_type     multi-scan
_exptl_absorpt_process_details     '(<i>SADABS</i>; Sheldrick, 1996)'
_exptl_absorpt_correction_T_min     0.9635
_exptl_absorpt_correction_T_max     0.9867
_exptl_special_details
;
;
_diffrn_ambient_temperature     294(2)
_diffrn_radiation_type     MoK\a
_diffrn_radiation_wavelength     0.71073
_diffrn_radiation_source     'fine-focus sealed tube'
_diffrn_radiation_monochromator     graphite
_diffrn_measurement_device_type     'Bruker APEXII CCD'
_diffrn_measurement_method     '\f and \w scans'
_diffrn_detector_area_resol_mean     ?
_diffrn_reflns_number     2214
_diffrn_reflns_av_R_equivalents     0.0000
_diffrn_reflns_av_sigmaI/netI     0.0187
_diffrn_reflns_theta_min     2.35
_diffrn_reflns_theta_max     28.33
_diffrn_reflns_theta_full     28.33
_diffrn_measured_fraction_theta_max     0.998
_diffrn_measured_fraction_theta_full     0.998
_diffrn_reflns_limit_h_min     -11
_diffrn_reflns_limit_h_max     11
_diffrn_reflns_limit_k_min     0
_diffrn_reflns_limit_k_max     13
_diffrn_reflns_limit_l_min     0
_diffrn_reflns_limit_l_max     13
_diffrn_standards_number     0
_diffrn_standards_interval_count     .
_diffrn_standards_interval_time     .
_diffrn_standards_decay_%     .
_refine_special_details
;
Refinement of <i>F</i>^2^ against ALL reflections. The weighted <i>R</i>-factor
<i>wR</i> and goodness of fit <i>S</i> are based on <i>F</i>^2^, conventional
<i>R</i>-factors <i>R</i> are based on <i>F</i>, with <i>F</i> set to zero for
negative <i>F</i>^2^. The threshold expression of <i>F</i>^2^ >
\s(<i>F</i>^2^) is used only for calculating <i>R</i>-factors(gt) <i>etc</i>.
and is not relevant to the choice of reflections for refinement.
<i>R</i>-factors based on <i>F</i>^2^ are statistically about twice as large
as those based on <i>F</i>, and <i>R</i>- factors based on ALL data will be
even larger.
;
_reflns_number_total     2214
_reflns_number_gt     1750
_reflns_threshold_expression     I>2sigma(I)
_refine_ls_structure_factor_coef     Fsqd
_refine_ls_matrix_type     full
_refine_ls_R_factor_all     0.0492
_refine_ls_R_factor_gt     0.0398
_refine_ls_wR_factor_gt     0.1134
_refine_ls_wR_factor_ref     0.1214
_refine_ls_goodness_of_fit_ref     1.094
_refine_ls_restrained_S_all     1.094
_refine_ls_number_reflns     2214
_refine_ls_number_parameters     101
_refine_ls_number_restraints     0
_refine_ls_hydrogen_treatment     constr
_refine_ls_weighting_scheme     calc
_refine_ls_weighting_details
         'calc w=1/[\s^2^(Fo^2^)+(0.0584P)^2^+0.0786P] where P=(Fo^2^+2Fc^2^)/3'
_atom_sites_solution_hydrogens     geom
_atom_sites_solution_primary     direct
_atom_sites_solution_secondary     difmap
_refine_ls_shift/su_max     0.005
_refine_ls_shift/su_mean     0.001
_refine_diff_density_max     0.145
_refine_diff_density_min     -0.145
_refine_ls_extinction_method     '<i>SHELXL97</i> (Sheldrick, 2008)'
_refine_ls_extinction_coef     0.042(6)
_refine_ls_extinction_expression
                                  'Fc^*^=kFc[1+0.001xFc^2^\l^3^/sin(2\q)]^-1/4^'
loop_
    _atom_type_symbol
    _atom_type_description
    _atom_type_scat_dispersion_real
    _atom_type_scat_dispersion_imag
    _atom_type_scat_source
    'C' 'C' 0.0033 0.0016
                         'International Tables Vol C Tables 4.2.6.8 and 6.1.1.4'
    'H' 'H' 0.0000 0.0000
                         'International Tables Vol C Tables 4.2.6.8 and 6.1.1.4'
    'N' 'N' 0.0061 0.0033
                         'International Tables Vol C Tables 4.2.6.8 and 6.1.1.4'
    'O' 'O' 0.0106 0.0060
                         'International Tables Vol C Tables 4.2.6.8 and 6.1.1.4'
_computing_data_collection     '<i>APEX2</i> (Bruker, 2008)'
_computing_cell_refinement     '<i>SAINT</i> (Bruker, 2008)'
_computing_data_reduction     '<i>SAINT</i> (Bruker, 2008)'
_computing_structure_solution     '<i>SHELXS97</i> (Sheldrick, 2008)'
_computing_structure_refinement     '<i>SHELXL97</i> (Sheldrick, 2008)'
_computing_molecular_graphics     'SHELXTL (Sheldrick, 2008)'
_computing_publication_material
;
SHELXTL (Sheldrick, 2008) and PLATON (Spek, 2009)
;
loop_
    _atom_site_type_symbol
    _atom_site_label
    _atom_site_fract_x
    _atom_site_fract_y
    _atom_site_fract_z
    _atom_site_U_iso_or_equiv
    _atom_site_adp_type
    _atom_site_calc_flag
    _atom_site_refinement_flags
    _atom_site_occupancy
    _atom_site_symmetry_multiplicity
    _atom_site_disorder_assembly
    _atom_site_disorder_group
    N N1 0.94737(12) 0.24027(11) 0.84734(10) 0.0591(3) Uani d . 1 1 . .
    H H1 1.0040 0.2396 0.9397 0.071 Uiso d R 1 1 . .
    H H2 0.9334 0.1504 0.8165 0.071 Uiso d R 1 1 . .
    H H3 1.0001 0.2818 0.8017 0.071 Uiso d R 1 1 . .
    C C1 0.79115(13) 0.30167(11) 0.83331(11) 0.0504(3) Uani d . 1 1 . .
    H H4 0.7312 0.2428 0.8779 0.060 Uiso calc R 1 1 . .
    C C2 0.80481(15) 0.43882(13) 0.89905(13) 0.0619(3) Uani d . 1 1 . .
    H H5 0.8701 0.4967 0.8605 0.074 Uiso calc R 1 1 . .
    H H6 0.8523 0.4293 0.9928 0.074 Uiso calc R 1 1 . .
    C C3 0.64691(18) 0.50274(15) 0.88097(18) 0.0806(4) Uani d . 1 1 . .
    H H7 0.6580 0.5927 0.9190 0.097 Uiso calc R 1 1 . .
    H H8 0.5855 0.4495 0.9276 0.097 Uiso calc R 1 1 . .
    C C4 0.56468(19) 0.51139(15) 0.7354(2) 0.0887(5) Uani d . 1 1 . .
    H H9 0.4622 0.5482 0.7270 0.106 Uiso calc R 1 1 . .
    H H10 0.6208 0.5721 0.6906 0.106 Uiso calc R 1 1 . .
    C C5 0.55222(17) 0.37454(16) 0.67001(17) 0.0833(5) Uani d . 1 1 . .
    H H11 0.5052 0.3842 0.5762 0.100 Uiso calc R 1 1 . .
    H H12 0.4864 0.3168 0.7081 0.100 Uiso calc R 1 1 . .
    C C6 0.70975(16) 0.30923(13) 0.68820(12) 0.0638(3) Uani d . 1 1 . .
    H H13 0.6979 0.2189 0.6509 0.077 Uiso calc R 1 1 . .
    H H14 0.7716 0.3614 0.6412 0.077 Uiso calc R 1 1 . .
    O O1 0.90382(12) 0.78324(9) 0.87802(9) 0.0694(3) Uani d . 1 1 . .
    O O2 0.82965(10) 0.96820(10) 0.95391(9) 0.0681(3) Uani d . 1 1 . .
    O O3 0.87733(12) 0.96351(10) 0.75996(9) 0.0729(3) Uani d . 1 1 . .
    N N2 0.86827(10) 0.90604(10) 0.86507(9) 0.0529(3) Uani d . 1 1 . .
loop_
    _atom_site_aniso_label
    _atom_site_aniso_U_11
    _atom_site_aniso_U_22
    _atom_site_aniso_U_33
    _atom_site_aniso_U_12
    _atom_site_aniso_U_13
    _atom_site_aniso_U_23
    N1 0.0641(6) 0.0561(5) 0.0586(6) 0.0105(4) 0.0177(4) 0.0154(4)
    C1 0.0543(6) 0.0449(5) 0.0521(6) 0.0010(4) 0.0129(5) 0.0065(4)
    C2 0.0651(7) 0.0546(7) 0.0635(7) -0.0030(5) 0.0108(6) -0.0057(5)
    C3 0.0777(9) 0.0615(8) 0.1048(12) 0.0089(7) 0.0265(9) -0.0157(8)
    C4 0.0674(8) 0.0606(8) 0.1274(15) 0.0139(7) 0.0022(9) 0.0051(8)
    C5 0.0720(8) 0.0705(9) 0.0906(10) 0.0057(7) -0.0135(7) 0.0017(8)
    C6 0.0754(8) 0.0569(7) 0.0535(7) 0.0052(6) 0.0041(6) 0.0008(5)
    O1 0.0868(6) 0.0492(5) 0.0696(6) 0.0075(4) 0.0139(5) 0.0001(4)
    O2 0.0688(5) 0.0736(6) 0.0650(5) 0.0105(4) 0.0221(4) -0.0094(4)
    O3 0.0975(7) 0.0663(6) 0.0549(5) 0.0129(5) 0.0181(5) 0.0090(4)
    N2 0.0479(5) 0.0538(5) 0.0536(5) 0.0040(4) 0.0051(4) -0.0018(4)
_geom_special_details
;
All e.s.d.'s (except the e.s.d. in the dihedral angle between two l.s. planes)
are estimated using the full covariance matrix. The cell e.s.d.'s are taken
into account individually in the estimation of e.s.d.'s in distances, angles
and torsion angles; correlations between e.s.d.'s in cell parameters are only
used when they are defined by crystal symmetry. An approximate (isotropic)
treatment of cell e.s.d.'s is used for estimating e.s.d.'s involving l.s.
planes.
;
loop_
    _geom_bond_atom_site_label_1
    _geom_bond_atom_site_label_2
    _geom_bond_site_symmetry_2
    _geom_bond_distance
    _geom_bond_publ_flag
    N1 C1 . 1.4968(15) ?
    N1 H1 . 0.9724 ?
    N1 H2 . 0.9440 ?
    N1 H3 . 0.8498 ?
    C1 C6 . 1.5112(16) ?
    C1 C2 . 1.5119(17) ?
    C1 H4 . 0.9800 ?
    C2 C3 . 1.5159(19) ?
    C2 H5 . 0.9700 ?
    C2 H6 . 0.9700 ?
    C3 C4 . 1.518(3) ?
    C3 H7 . 0.9700 ?
    C3 H8 . 0.9700 ?
    C4 C5 . 1.508(2) ?
    C4 H9 . 0.9700 ?
    C4 H10 . 0.9700 ?
    C5 C6 . 1.519(2) ?
    C5 H11 . 0.9700 ?
    C5 H12 . 0.9700 ?
    C6 H13 . 0.9700 ?
    C6 H14 . 0.9700 ?
    O1 N2 . 1.2556(13) ?
    O2 N2 . 1.2261(12) ?
    O3 N2 . 1.2516(13) ?
loop_
    _geom_angle_atom_site_label_1
    _geom_angle_atom_site_label_2
    _geom_angle_atom_site_label_3
    _geom_angle_site_symmetry_1
    _geom_angle_site_symmetry_3
    _geom_angle
    _geom_angle_publ_flag
    C1 N1 H1 . . 110.6 ?
    C1 N1 H2 . . 107.8 ?
    H1 N1 H2 . . 108.9 ?
    C1 N1 H3 . . 112.2 ?
    H1 N1 H3 . . 109.1 ?
    H2 N1 H3 . . 108.2 ?
    N1 C1 C6 . . 109.37(10) ?
    N1 C1 C2 . . 110.38(10) ?
    C6 C1 C2 . . 111.97(10) ?
    N1 C1 H4 . . 108.3 ?
    C6 C1 H4 . . 108.3 ?
    C2 C1 H4 . . 108.3 ?
    C1 C2 C3 . . 110.31(11) ?
    C1 C2 H5 . . 109.6 ?
    C3 C2 H5 . . 109.6 ?
    C1 C2 H6 . . 109.6 ?
    C3 C2 H6 . . 109.6 ?
    H5 C2 H6 . . 108.1 ?
    C2 C3 C4 . . 111.14(13) ?
    C2 C3 H7 . . 109.4 ?
    C4 C3 H7 . . 109.4 ?
    C2 C3 H8 . . 109.4 ?
    C4 C3 H8 . . 109.4 ?
    H7 C3 H8 . . 108.0 ?
    C5 C4 C3 . . 111.37(13) ?
    C5 C4 H9 . . 109.4 ?
    C3 C4 H9 . . 109.4 ?
    C5 C4 H10 . . 109.4 ?
    C3 C4 H10 . . 109.4 ?
    H9 C4 H10 . . 108.0 ?
    C4 C5 C6 . . 111.12(12) ?
    C4 C5 H11 . . 109.4 ?
    C6 C5 H11 . . 109.4 ?
    C4 C5 H12 . . 109.4 ?
    C6 C5 H12 . . 109.4 ?
    H11 C5 H12 . . 108.0 ?
    C1 C6 C5 . . 110.81(12) ?
    C1 C6 H13 . . 109.5 ?
    C5 C6 H13 . . 109.5 ?
    C1 C6 H14 . . 109.5 ?
    C5 C6 H14 . . 109.5 ?
    H13 C6 H14 . . 108.1 ?
    O2 N2 O3 . . 121.20(10) ?
    O2 N2 O1 . . 120.99(10) ?
    O3 N2 O1 . . 117.79(10) ?
loop_
    _geom_torsion_atom_site_label_1
    _geom_torsion_atom_site_label_2
    _geom_torsion_atom_site_label_3
    _geom_torsion_atom_site_label_4
    _geom_torsion_site_symmetry_1
    _geom_torsion_site_symmetry_2
    _geom_torsion_site_symmetry_3
    _geom_torsion_site_symmetry_4
    _geom_torsion
    _geom_torsion_publ_flag
    N1 C1 C2 C3 . . . . 178.21(11) ?
    C6 C1 C2 C3 . . . . 56.11(15) ?
    C1 C2 C3 C4 . . . . -55.73(16) ?
    C2 C3 C4 C5 . . . . 56.08(19) ?
    C3 C4 C5 C6 . . . . -55.5(2) ?
    N1 C1 C6 C5 . . . . -178.51(11) ?
    C2 C1 C6 C5 . . . . -55.83(15) ?
    C4 C5 C6 C1 . . . . 55.08(18) ?
loop_
    _geom_hbond_atom_site_label_D
    _geom_hbond_atom_site_label_H
    _geom_hbond_atom_site_label_A
    _geom_hbond_site_symmetry_A
    _geom_hbond_distance_DH
    _geom_hbond_distance_HA
    _geom_hbond_distance_DA
    _geom_hbond_angle_DHA
    _geom_hbond_publ_flag
    N1 H1 O1 3_767 0.9700 1.8900 2.8553(14) 172.00 yes
    N1 H2 O3 1_545 0.9400 1.9700 2.9074(15) 172.00 yes
    N1 H3 O1 2_746 0.8500 2.2400 2.9880(15) 148.00 yes
    N1 H3 O3 2_746 0.8500 2.2800 3.0689(15) 155.00 yes
_iucr_refine_instructions_details
;
TITL ab151m    P2(1)/c      R = 0.04
CELL  0.71073    8.9322    9.9010   10.3951    90.000   103.866    90.000
ZERR        4    0.0009    0.0009    0.0010     0.000     0.002     0.000
LATT   1
SYMM             - X ,    0.50000 + Y ,    0.50000 - Z
SFAC  C  H  N  O
UNIT    24   56   8  12
TEMP    21
L.S. 5
FMAP 2
PLAN -20
ACTA
BOND $H
CONF
EXTI     0.0450
WGHT   0.05840   0.07860
FVAR    1.00000
N1    3  0.94739  0.24029  0.84730 =
       11.00000   0.0635   0.0564   0.0589   0.0154   0.0175   0.0105
AFIX    3
H1    2  1.00400  0.23960  0.93970 11.00000 -1.20000
H2    2  0.93340  0.15040  0.81650 11.00000 -1.20000
H3    2  1.00010  0.28180  0.80170 11.00000 -1.20000
AFIX    0
C1    1  0.79104  0.30173  0.83320 =
       11.00000   0.0548   0.0447   0.0519   0.0068   0.0131   0.0010
AFIX   13
H4    2  0.73810  0.24160  0.88030 11.00000 -1.20000
AFIX    0
C2    1  0.80487  0.43894  0.89907 =
       11.00000   0.0652   0.0547   0.0632  -0.0053   0.0106  -0.0028
AFIX   23
H5    2  0.86890  0.49470  0.85730 11.00000 -1.20000
H6    2  0.85470  0.42770  0.99220 11.00000 -1.20000
AFIX    0
C3    1  0.64699  0.50285  0.88094 =
       11.00000   0.0773   0.0605   0.1055  -0.0151   0.0268   0.0084
AFIX   23
H7    2  0.58800  0.44310  0.92580 11.00000 -1.20000
H8    2  0.65600  0.59380  0.91550 11.00000 -1.20000
AFIX    0
C4    1  0.56460  0.51158  0.73520 =
       11.00000   0.0674   0.0605   0.1264   0.0044   0.0024   0.0136
AFIX   23
H9    2  0.45700  0.55100  0.72400 11.00000 -1.20000
H10   2  0.63000  0.57000  0.68990 11.00000 -1.20000
AFIX    0
C5    1  0.55206  0.37451  0.67010 =
       11.00000   0.0721   0.0714   0.0904   0.0015  -0.0133   0.0056
AFIX   23
H11   2  0.48700  0.31600  0.71460 11.00000 -1.20000
H12   2  0.50500  0.37600  0.58000 11.00000 -1.20000
AFIX    0
C6    1  0.70951  0.30931  0.68810 =
       11.00000   0.0755   0.0567   0.0546   0.0009   0.0044   0.0049
AFIX   23
H13   2  0.70100  0.22090  0.65500 11.00000 -1.20000
H14   2  0.77390  0.35840  0.64760 11.00000 -1.20000
AFIX    0
O1    4  0.90379  0.78322  0.87801 =
       11.00000   0.0866   0.0499   0.0692  -0.0001   0.0137   0.0075
O2    4  0.82973  0.96813  0.95394 =
       11.00000   0.0687   0.0738   0.0649  -0.0092   0.0220   0.0105
O3    4  0.87735  0.96337  0.76002 =
       11.00000   0.0971   0.0663   0.0552   0.0092   0.0181   0.0131
N2    3  0.86831  0.90600  0.86503 =
       11.00000   0.0480   0.0534   0.0536  -0.0019   0.0051   0.0041
HKLF 4
END
;
