# Supplementary material for: Cyclo­hexyl­ammonium nitrate
Source: Acta Crystallogr Sect E Struct Rep Online. 2014 Feb 5;70(Pt 3):o253–4. doi: 10.1107/S1600536814002244 (PMC3998418; doi:10.1107/S1600536814002244)
Supplement: Supplementary file 2 [file e-70-0o253-Isup2.hkl]

# 
# h,k,l, Fc-squared, Fo-squared, sigma(Fo-squared) and status flag 
# 
data_I
_shelx_title ' ab151m    P2(1)/c      R = 0.04' 
_shelx_refln_list_code          4 
_shelx_F_calc_maximum      100.46 
_exptl_crystal_F_000       352.00 
_reflns_d_resolution_high  0.7489 
 
loop_ 
 _symmetry_equiv_pos_as_xyz 
 'x, y, z' 
 '-x, y+1/2, -z+1/2' 
 '-x, -y, -z' 
 'x, -y-1/2, z-1/2' 
 
_cell_length_a     8.9322 
_cell_length_b     9.9010 
_cell_length_c    10.3951 
_cell_angle_alpha  90.000 
_cell_angle_beta  103.866 
_cell_angle_gamma  90.000 
 
_shelx_F_squared_multiplier     1.000 
 
loop_ 
 _refln_index_h 
 _refln_index_k 
 _refln_index_l 
 _refln_F_squared_calc 
 _refln_F_squared_meas 
 _refln_F_squared_sigma 
 _refln_observed_status 
   1   0   0     2750.27     2803.81     40.53 o 
   2   0   0       24.38       38.12      0.48 o 
   3   0   0     2952.83     3051.76     32.44 o 
   4   0   0      986.98     1011.56     11.65 o 
   5   0   0       24.98       19.56      0.49 o 
   6   0   0        2.58        2.67      0.27 o 
   7   0   0       13.10       11.69      0.73 o 
   8   0   0       34.54       30.25      0.80 o 
   9   0   0        8.37        7.48      0.50 o 
  10   0   0        0.72        1.08      0.30 o 
  11   0   0        0.02       -0.15      0.26 o 
   1   1   0      964.02      930.95      6.86 o 
   2   1   0      901.56      959.49      7.37 o 
   3   1   0      842.22      915.88      6.91 o 
   4   1   0        3.25        5.62      0.18 o 
   5   1   0      592.72      631.09      4.82 o 
   6   1   0      140.94      147.76      1.46 o 
   7   1   0      119.40      118.05      1.27 o 
   8   1   0        0.70        0.66      0.19 o 
   9   1   0        6.58        5.20      0.39 o 
  10   1   0        0.68        0.40      0.31 o 
  11   1   0        0.60        0.67      0.26 o 
   0   2   0      916.85      994.22     20.42 o 
   1   2   0     1352.70     1343.76     11.67 o 
   2   2   0      227.03      220.01      1.61 o 
   3   2   0     1747.30     1743.28     12.44 o 
   4   2   0     1204.70     1289.88      9.73 o 
   5   2   0      165.65      176.30      1.51 o 
   6   2   0      182.95      187.28      1.63 o 
   7   2   0       67.34       68.61      0.87 o 
   8   2   0        3.96        2.40      0.22 o 
   9   2   0        3.41        2.75      0.28 o 
  10   2   0        4.96        4.87      0.55 o 
  11   2   0        1.14        1.95      0.32 o 
   1   3   0     1063.76     1050.67      7.49 o 
   2   3   0      479.10      463.45      3.31 o 
   3   3   0        5.58        1.92      0.11 o 
   4   3   0       65.22       83.56      0.73 o 
   5   3   0       70.12       72.29      0.67 o 
   6   3   0        1.21        0.33      0.14 o 
   7   3   0        1.93        1.25      0.26 o 
   8   3   0       33.66       35.22      0.71 o 
   9   3   0        9.04        9.15      0.42 o 
  10   3   0        3.80        4.01      0.34 o 
  11   3   0        0.00        0.01      0.23 o 
   0   4   0     3390.78     3318.76     45.98 o 
   1   4   0      750.57      799.94      5.33 o 
   2   4   0        9.73        8.69      0.17 o 
   3   4   0       37.80       42.24      0.44 o 
   4   4   0       99.50      108.77      1.02 o 
   5   4   0        0.12       -0.08      0.08 o 
   6   4   0        0.95        1.91      0.23 o 
   7   4   0       19.71       18.00      0.50 o 
   8   4   0       11.34       10.24      0.68 o 
   9   4   0        1.11        1.17      0.25 o 
  10   4   0        0.05        0.06      0.22 o 
  11   4   0        0.35        0.35      0.33 o 
   1   5   0      331.56      343.88      2.52 o 
   2   5   0      118.33      120.56      1.00 o 
   3   5   0      137.45      130.29      1.20 o 
   4   5   0       57.46       58.50      0.67 o 
   5   5   0       64.25       76.56      0.83 o 
   6   5   0      141.09      134.58      1.60 o 
   7   5   0        9.77       10.97      0.37 o 
   8   5   0        0.07        0.42      0.20 o 
   9   5   0        0.19        0.35      0.22 o 
  10   5   0        0.37        0.42      0.24 o 
   0   6   0        3.52        3.60      0.24 o 
   1   6   0      479.85      485.31      3.53 o 
   2   6   0       33.19       31.01      0.40 o 
   3   6   0       13.57       14.58      0.32 o 
   4   6   0        2.89        3.28      0.20 o 
   5   6   0        2.62        3.01      0.21 o 
   6   6   0        0.12       -0.11      0.16 o 
   7   6   0        0.09       -0.01      0.16 o 
   8   6   0        1.67        0.99      0.23 o 
   9   6   0        1.03        1.20      0.31 o 
  10   6   0        0.00        0.53      0.31 o 
   1   7   0        0.78        0.41      0.14 o 
   2   7   0       13.05       14.18      0.33 o 
   3   7   0      147.65      151.27      1.42 o 
   4   7   0        0.56        0.57      0.16 o 
   5   7   0        6.85        5.85      0.26 o 
   6   7   0        0.89        0.52      0.21 o 
   7   7   0        7.88        8.46      0.42 o 
   8   7   0        2.02        1.65      0.30 o 
   9   7   0        0.00        0.23      0.44 o 
   0   8   0        0.60        0.29      0.21 o 
   1   8   0       32.84       28.63      0.48 o 
   2   8   0      216.29      210.49      1.88 o 
   3   8   0       33.78       31.08      0.52 o 
   4   8   0        7.56        5.77      0.29 o 
   5   8   0        2.41        2.37      0.27 o 
   6   8   0        2.23        1.92      0.26 o 
   7   8   0        1.92        2.03      0.27 o 
   8   8   0        0.03        0.15      0.25 o 
   9   8   0        0.11        0.26      0.28 o 
   1   9   0       61.67       56.23      0.83 o 
   2   9   0        0.04        0.11      0.17 o 
   3   9   0       42.10       38.12      0.65 o 
   4   9   0       24.59       21.18      0.50 o 
   5   9   0        6.74        6.39      0.36 o 
   6   9   0        0.31        0.19      0.21 o 
   7   9   0        0.60        0.59      0.24 o 
   8   9   0        0.00        0.26      0.27 o 
   0  10   0       30.73       27.00      1.02 o 
   1  10   0        9.81        9.77      0.47 o 
   2  10   0        4.70        5.47      0.40 o 
   3  10   0        0.14        0.20      0.19 o 
   4  10   0        3.37        3.00      0.26 o 
   5  10   0        3.08        3.14      0.33 o 
   6  10   0        0.58        0.39      0.29 o 
   7  10   0        0.35        0.69      0.25 o 
   1  11   0        5.40        5.83      0.45 o 
   2  11   0       18.15       17.02      0.63 o 
   3  11   0       19.82       20.69      0.69 o 
   4  11   0        0.80        0.53      0.22 o 
   5  11   0        0.35        0.28      0.26 o 
   6  11   0        0.01        0.03      0.23 o 
   0  12   0        3.72        4.75      1.00 o 
   1  12   0        1.72        1.78      0.34 o 
   2  12   0        2.59        2.53      0.36 o 
   3  12   0        6.80        8.18      0.59 o 
   4  12   0        0.05        0.33      0.33 o 
   1  13   0        4.10        6.26      0.51 o 
   2  13   0        0.00        0.12      0.56 o 
 -11   1   1        0.02       -0.25      0.25 o 
 -10   1   1        0.67        0.54      0.19 o 
  -9   1   1        2.26        1.71      0.21 o 
  -8   1   1       10.14        9.52      0.32 o 
  -7   1   1        3.42        3.00      0.21 o 
  -6   1   1       59.64       59.81      0.65 o 
  -5   1   1      516.56      516.87      3.98 o 
  -4   1   1       67.26       71.56      0.67 o 
  -3   1   1      299.27      325.56      2.34 o 
  -2   1   1     6898.50     6316.32     96.21 o 
  -1   1   1       77.87       96.84      0.75 o 
   0   1   1      448.35      473.19      3.62 o 
   1   1   1      809.13      806.10      6.71 o 
   2   1   1     3385.85     3431.07     37.81 o 
   3   1   1     1260.60     1275.20      9.05 o 
   4   1   1      395.27      402.28      2.91 o 
   5   1   1      101.07       96.47      1.07 o 
   6   1   1       76.15       75.59      0.89 o 
   7   1   1      214.18      211.62      2.04 o 
   8   1   1        5.01        5.68      0.43 o 
   9   1   1       18.00       16.06      0.46 o 
  10   1   1        3.27        3.63      0.34 o 
  11   1   1        1.13        0.59      0.27 o 
 -11   2   1        1.02        0.46      0.31 o 
 -10   2   1        0.00       -0.20      0.20 o 
  -9   2   1        7.99        7.98      0.33 o 
  -8   2   1        0.13        0.03      0.14 o 
  -7   2   1       20.73       20.96      0.47 o 
  -6   2   1        0.35        0.36      0.16 o 
  -5   2   1       49.88       51.27      0.57 o 
  -4   2   1       34.89       39.42      0.40 o 
  -3   2   1     1168.06     1236.89      8.77 o 
  -2   2   1     2635.29     2620.50     24.74 o 
  -1   2   1      275.79      279.68      2.14 o 
   0   2   1     5791.16     5465.44    200.82 o 
   1   2   1     1621.66     1702.33     14.30 o 
   2   2   1      652.64      695.14      4.92 o 
   3   2   1      657.23      729.26      5.15 o 
   4   2   1      217.80      223.88      1.70 o 
   5   2   1      212.54      207.37      1.75 o 
   6   2   1        7.38        7.30      0.24 o 
   7   2   1       13.17       12.48      0.36 o 
   8   2   1        0.03        0.04      0.16 o 
   9   2   1        4.36        3.27      0.30 o 
  10   2   1        1.03        0.86      0.25 o 
  11   2   1        0.54        0.24      0.26 o 
 -11   3   1        2.38        2.39      0.37 o 
 -10   3   1        0.06        0.22      0.21 o 
  -9   3   1        4.16        3.73      0.30 o 
  -8   3   1        0.19        0.44      0.16 o 
  -7   3   1        8.40        6.77      0.27 o 
  -6   3   1        1.00        0.85      0.13 o 
  -5   3   1       82.16       87.37      0.79 o 
  -4   3   1        3.76        4.06      0.14 o 
  -3   3   1     1246.41     1358.24      9.59 o 
  -2   3   1       18.85       20.42      0.25 o 
  -1   3   1      501.07      542.61      3.85 o 
   0   3   1      366.33      356.47      2.73 o 
   1   3   1       25.49       27.37      0.33 o 
   2   3   1      570.29      627.95      4.77 o 
   3   3   1       16.63       18.72      0.27 o 
   4   3   1       59.01       66.38      0.62 o 
   5   3   1       90.42       93.65      0.84 o 
   6   3   1       62.98       61.29      1.27 o 
   7   3   1        0.67        0.22      0.18 o 
   8   3   1        3.29        2.95      0.38 o 
   9   3   1        0.60        0.67      0.22 o 
  10   3   1        0.28        0.46      0.24 o 
  11   3   1        3.61        3.61      0.38 o 
 -11   4   1        0.23        0.27      0.32 o 
 -10   4   1        0.85        0.35      0.22 o 
  -9   4   1        0.78        0.98      0.29 o 
  -8   4   1        1.47        2.17      0.25 o 
  -7   4   1        2.03        1.20      0.22 o 
  -6   4   1       27.36       24.25      0.41 o 
  -5   4   1       45.89       46.20      0.51 o 
  -4   4   1        6.93        8.49      0.20 o 
  -3   4   1      124.88      115.38      1.04 o 
  -2   4   1       54.55       50.09      0.49 o 
  -1   4   1        0.12        0.16      0.08 o 
   0   4   1        4.01        5.83      0.15 o 
   1   4   1     1410.39     1428.58     10.17 o 
   2   4   1      184.27      190.62      1.59 o 
   3   4   1      311.33      312.15      2.49 o 
   4   4   1      530.64      535.71      3.87 o 
   5   4   1       42.49       39.99      0.68 o 
   6   4   1        9.59        9.26      0.31 o 
   7   4   1       31.24       33.04      0.66 o 
   8   4   1       32.99       30.45      0.68 o 
   9   4   1        0.08       -0.02      0.20 o 
  10   4   1        5.10        4.86      0.39 o 
 -10   5   1        1.38        1.40      0.27 o 
  -9   5   1       11.07       11.70      0.48 o 
  -8   5   1       12.64       12.92      0.47 o 
  -7   5   1        0.27        0.09      0.15 o 
  -6   5   1        1.96        0.92      0.26 o 
  -5   5   1        0.07        0.10      0.11 o 
  -4   5   1       40.01       38.99      0.46 o 
  -3   5   1       79.21       83.66      0.76 o 
  -2   5   1      211.31      220.66      1.70 o 
  -1   5   1        0.02        0.50      0.11 o 
   0   5   1        9.60       12.74      0.23 o 
   1   5   1      556.61      574.20      4.11 o 
   2   5   1      137.78      136.17      1.22 o 
   3   5   1      143.31      150.64      1.35 o 
   4   5   1       23.91       20.96      0.37 o 
   5   5   1       32.56       34.00      0.54 o 
   6   5   1        6.73        6.20      0.30 o 
   7   5   1        1.32        0.76      0.21 o 
   8   5   1        2.37        2.78      0.30 o 
   9   5   1        2.55        3.01      0.37 o 
  10   5   1        6.75        7.42      0.66 o 
 -10   6   1       11.95       14.49      0.64 o 
  -9   6   1        5.86        4.73      0.38 o 
  -8   6   1        5.38        5.08      0.56 o 
  -7   6   1       20.59       17.43      0.45 o 
  -6   6   1        2.44        2.04      0.27 o 
  -5   6   1        2.34        2.51      0.20 o 
  -4   6   1       39.41       35.81      0.59 o 
  -3   6   1      104.47      108.58      1.06 o 
  -2   6   1      678.97      710.51      5.09 o 
  -1   6   1        8.76        7.61      0.21 o 
   0   6   1      353.89      358.29      2.66 o 
   1   6   1     1215.57     1247.71      8.83 o 
   2   6   1        1.13        1.35      0.18 o 
   3   6   1       13.64       12.14      0.30 o 
   4   6   1      155.98      154.03      1.44 o 
   5   6   1        7.17        8.86      0.29 o 
   6   6   1       13.12        9.98      0.46 o 
   7   6   1        0.30        0.10      0.21 o 
   8   6   1        1.23        0.94      0.30 o 
   9   6   1        2.41        2.47      0.36 o 
  10   6   1        4.09        5.06      0.47 o 
  -9   7   1        3.38        3.80      0.41 o 
  -8   7   1        1.63        1.40      0.27 o 
  -7   7   1        2.54        2.75      0.29 o 
  -6   7   1       47.83       49.34      0.77 o 
  -5   7   1       33.71       34.42      0.55 o 
  -4   7   1       17.25       17.34      0.39 o 
  -3   7   1      505.22      502.49      3.99 o 
  -2   7   1       17.98       18.90      0.33 o 
  -1   7   1       57.29       63.90      0.66 o 
   0   7   1       16.50       18.32      0.33 o 
   1   7   1        2.36        2.32      0.19 o 
   2   7   1       17.33       11.27      0.31 o 
   3   7   1       88.66       91.79      0.98 o 
   4   7   1       64.18       61.38      0.83 o 
   5   7   1       66.64       64.97      0.99 o 
   6   7   1        9.37        8.92      0.49 o 
   7   7   1        0.46        0.70      0.24 o 
   8   7   1        6.67        7.84      0.49 o 
   9   7   1        2.41        3.66      0.41 o 
  -9   8   1        0.97        1.59      0.33 o 
  -8   8   1        3.39        3.15      0.37 o 
  -7   8   1       12.23       13.38      0.68 o 
  -6   8   1        1.44        1.90      0.25 o 
  -5   8   1        0.01       -0.15      0.16 o 
  -4   8   1       17.56       15.65      0.51 o 
  -3   8   1       16.03       16.41      0.38 o 
  -2   8   1        9.95        9.25      0.31 o 
  -1   8   1        4.56        4.17      0.21 o 
   0   8   1       18.36       16.26      0.42 o 
   1   8   1        0.08        0.14      0.17 o 
   2   8   1        7.78        6.16      0.29 o 
   3   8   1        6.38        5.29      0.29 o 
   4   8   1        1.82        1.58      0.21 o 
   5   8   1        0.02       -0.02      0.19 o 
   6   8   1       10.61        9.09      0.41 o 
   7   8   1        1.84        1.30      0.26 o 
   8   8   1        1.28        1.67      0.37 o 
  -8   9   1        0.00        0.35      0.25 o 
  -7   9   1        0.43        0.25      0.23 o 
  -6   9   1        1.00        0.79      0.22 o 
  -5   9   1        2.45        2.53      0.27 o 
  -4   9   1        6.77        5.66      0.30 o 
  -3   9   1       20.38       21.13      0.49 o 
  -2   9   1       85.49       77.88      0.95 o 
  -1   9   1       33.33       31.19      0.66 o 
   0   9   1       29.66       28.55      0.68 o 
   1   9   1       13.97       13.40      0.40 o 
   2   9   1       26.92       25.24      0.53 o 
   3   9   1       12.82       12.36      0.39 o 
   4   9   1       25.38       21.64      0.51 o 
   5   9   1        0.82        0.69      0.23 o 
   6   9   1        4.89        5.26      0.36 o 
   7   9   1        2.20        2.88      0.32 o 
   8   9   1        0.83        1.20      0.32 o 
  -7  10   1        0.51        0.84      0.25 o 
  -6  10   1        0.61        1.23      0.32 o 
  -5  10   1        0.12        0.24      0.21 o 
  -4  10   1        6.35        5.25      0.41 o 
  -3  10   1        8.47        8.15      0.39 o 
  -2  10   1        0.02       -0.11      0.22 o 
  -1  10   1        0.45        0.35      0.25 o 
   0  10   1        0.05        0.02      0.20 o 
   1  10   1        5.31        6.33      0.37 o 
   2  10   1       12.67       12.50      0.67 o 
   3  10   1        2.37        2.54      0.25 o 
   4  10   1        0.73        0.97      0.22 o 
   5  10   1        5.76        6.60      0.38 o 
   6  10   1        0.63        0.71      0.25 o 
   7  10   1        0.44       -0.02      0.24 o 
  -6  11   1        0.00        0.22      0.26 o 
  -5  11   1        1.14        1.18      0.55 o 
  -4  11   1        1.24        1.41      0.31 o 
  -3  11   1        3.09        3.88      0.39 o 
  -2  11   1        1.16        1.67      0.32 o 
  -1  11   1       15.06       12.93      0.56 o 
   0  11   1        5.39        4.37      0.39 o 
   1  11   1        9.84        8.91      0.50 o 
   2  11   1        0.16        0.36      0.25 o 
   3  11   1        0.59        0.47      0.23 o 
   4  11   1        5.17        6.07      0.34 o 
   5  11   1        0.36        0.90      0.25 o 
   6  11   1        0.12        0.01      0.31 o 
  -4  12   1        0.79        0.64      0.30 o 
  -3  12   1        0.20        0.10      0.29 o 
  -2  12   1        3.53        3.28      0.40 o 
  -1  12   1        2.92        3.98      0.41 o 
   0  12   1        2.92        1.99      0.35 o 
   1  12   1        2.14        2.73      0.40 o 
   2  12   1        0.20       -0.12      0.31 o 
   3  12   1        0.68        0.42      0.31 o 
   4  12   1        0.00       -0.28      0.36 o 
  -2  13   1        1.33        0.83      0.83 o 
  -1  13   1        4.44        4.25      0.45 o 
   0  13   1        0.07       -0.27      0.36 o 
   1  13   1        0.01        0.05      0.30 o 
 -11   0   2        4.15        3.65      0.53 o 
 -10   0   2        1.22        1.53      0.31 o 
  -9   0   2       14.39       12.36      0.91 o 
  -8   0   2       14.95       15.43      0.55 o 
  -7   0   2       13.34       13.97      0.49 o 
  -6   0   2      717.05      707.44      8.27 o 
  -5   0   2        8.73        6.20      0.27 o 
  -4   0   2        5.62        3.02      0.15 o 
  -3   0   2      996.99     1035.37     10.35 o 
  -2   0   2     4154.10     3857.03     51.26 o 
  -1   0   2    10092.65     8663.77    820.70 o 
   0   0   2     4048.04     3921.08    144.35 o 
   1   0   2     4527.54     4450.27     77.65 o 
   2   0   2     9726.97     9638.46    215.41 o 
   3   0   2      801.90      800.58      8.01 o 
   4   0   2       10.34        9.82      0.77 o 
   5   0   2      599.43      592.06      6.03 o 
   6   0   2        0.21        0.46      0.24 o 
   7   0   2       18.08       17.84      0.71 o 
   8   0   2       14.46       12.02      0.55 o 
   9   0   2       14.64       13.54      0.62 o 
  10   0   2        0.36        0.25      0.27 o 
  11   0   2        0.19        0.11      0.54 o 
 -11   1   2        0.30        0.45      0.25 o 
 -10   1   2        0.54        0.75      0.19 o 
  -9   1   2       13.31       11.84      0.38 o 
  -8   1   2       21.76       19.56      0.44 o 
  -7   1   2       31.79       29.54      0.51 o 
  -6   1   2       21.01       19.85      0.33 o 
  -5   1   2     1119.75     1169.18      8.82 o 
  -4   1   2      659.35      694.86      4.91 o 
  -3   1   2       46.69       31.58      0.37 o 
  -2   1   2        9.38       12.83      0.22 o 
  -1   1   2     1451.75     1342.44      9.85 o 
   0   1   2      417.04      461.35      3.51 o 
   1   1   2       33.49       44.70      0.40 o 
   2   1   2        3.35        2.01      0.10 o 
   3   1   2      239.14      230.20      1.72 o 
   4   1   2      206.10      216.80      1.66 o 
   5   1   2      147.59      152.61      1.25 o 
   6   1   2        1.14        1.28      0.19 o 
   7   1   2      135.48      135.06      1.45 o 
   8   1   2       11.91       10.87      0.37 o 
   9   1   2        0.42        0.47      0.22 o 
  10   1   2        0.41        0.56      0.24 o 
  11   1   2        1.24        1.67      0.58 o 
 -11   2   2        0.03       -0.22      0.22 o 
 -10   2   2        0.01        0.10      0.16 o 
  -9   2   2        4.96        5.32      0.28 o 
  -8   2   2        2.06        1.90      0.20 o 
  -7   2   2        2.21        3.06      0.47 o 
  -6   2   2       16.76       16.52      0.33 o 
  -5   2   2      266.52      289.32      2.30 o 
  -4   2   2       16.02       12.99      0.21 o 
  -3   2   2      326.00      324.82      2.35 o 
  -2   2   2     2626.74     2656.08     29.93 o 
  -1   2   2     1124.77     1097.07      8.37 o 
   0   2   2       89.08       79.50      0.69 o 
   1   2   2       51.66       48.00      0.58 o 
   2   2   2       24.41       18.69      0.29 o 
   3   2   2      362.81      417.74      3.01 o 
   4   2   2      509.30      528.19      3.80 o 
   5   2   2      634.71      643.28      4.63 o 
   6   2   2      131.87      134.83      1.27 o 
   7   2   2       40.26       40.79      0.65 o 
   8   2   2       21.84       20.39      0.61 o 
   9   2   2       23.63       23.95      0.64 o 
  10   2   2        1.75        2.53      0.42 o 
 -11   3   2        2.42        2.11      0.31 o 
 -10   3   2        4.56        5.09      0.37 o 
  -9   3   2        0.19        0.26      0.20 o 
  -8   3   2        0.73        1.21      0.19 o 
  -7   3   2        0.14        0.23      0.26 o 
  -6   3   2        7.10        6.59      0.23 o 
  -5   3   2        8.93        9.32      0.25 o 
  -4   3   2       67.86       76.45      0.69 o 
  -3   3   2        5.65        8.51      0.20 o 
  -2   3   2      570.09      571.29      4.07 o 
  -1   3   2      770.82      729.43      5.17 o 
   0   3   2      576.59      512.17      3.91 o 
   1   3   2       42.62       47.96      0.49 o 
   2   3   2        0.17        0.50      0.26 o 
   3   3   2       92.25       87.00      0.81 o 
   4   3   2       25.08       30.33      0.37 o 
   5   3   2        6.34        7.52      0.23 o 
   6   3   2        6.69        5.18      0.23 o 
   7   3   2       25.43       25.09      0.58 o 
   8   3   2        0.44        0.00      0.19 o 
   9   3   2        0.38        0.24      0.21 o 
  10   3   2       15.48       17.52      0.60 o 
 -11   4   2        0.04       -0.22      0.22 o 
 -10   4   2        3.33        4.14      0.36 o 
  -9   4   2        4.67        4.23      0.34 o 
  -8   4   2        5.80        5.73      0.33 o 
  -7   4   2       14.31       13.57      0.41 o 
  -6   4   2      157.28      162.59      1.61 o 
  -5   4   2       96.27       90.56      0.84 o 
  -4   4   2       40.46       46.74      0.51 o 
  -3   4   2      166.18      184.07      1.44 o 
  -2   4   2       10.89        7.60      0.19 o 
  -1   4   2      521.33      550.28      3.93 o 
   0   4   2       90.93      102.78      0.84 o 
   1   4   2      536.88      595.41      4.25 o 
   2   4   2      129.76      147.75      1.29 o 
   3   4   2      263.74      287.12      2.33 o 
   4   4   2        8.96       11.09      0.22 o 
   5   4   2       14.71       15.70      0.52 o 
   6   4   2        0.34       -0.03      0.16 o 
   7   4   2       11.24       11.68      0.42 o 
   8   4   2        8.48        9.41      0.42 o 
   9   4   2        0.26       -0.04      0.26 o 
  10   4   2        0.93        1.12      0.46 o 
 -11   5   2        0.56        0.94      0.61 o 
 -10   5   2        4.44        4.33      0.66 o 
  -9   5   2        2.26        2.47      0.30 o 
  -8   5   2        5.26        5.20      0.34 o 
  -7   5   2        3.12        3.90      0.25 o 
  -6   5   2       15.99       13.73      0.38 o 
  -5   5   2       35.63       32.84      0.44 o 
  -4   5   2      145.94      145.90      1.23 o 
  -3   5   2        3.83        1.96      0.13 o 
  -2   5   2       34.58       35.01      0.41 o 
  -1   5   2      119.16      128.15      1.05 o 
   0   5   2      100.68      106.61      0.95 o 
   1   5   2        4.15        3.27      0.13 o 
   2   5   2       21.20       20.09      0.37 o 
   3   5   2      106.45      103.32      1.01 o 
   4   5   2       76.50       77.81      0.84 o 
   5   5   2       29.37       25.23      0.44 o 
   6   5   2       33.19       30.03      0.57 o 
   7   5   2       15.29       16.45      0.60 o 
   8   5   2       15.16       15.89      0.77 o 
   9   5   2        0.83        0.80      0.31 o 
  10   5   2        0.12        0.10      0.38 o 
 -10   6   2        2.81        2.58      0.32 o 
  -9   6   2        2.90        3.12      0.32 o 
  -8   6   2        1.29        1.17      0.30 o 
  -7   6   2        1.05        0.67      0.21 o 
  -6   6   2       37.64       36.11      0.62 o 
  -5   6   2       20.16       20.95      0.41 o 
  -4   6   2       28.41       27.67      0.41 o 
  -3   6   2       19.28       20.04      0.33 o 
  -2   6   2      215.15      214.78      1.70 o 
  -1   6   2        2.12        1.26      0.16 o 
   0   6   2       55.18       57.53      0.58 o 
   1   6   2      173.27      174.36      1.40 o 
   2   6   2      181.77      188.75      1.70 o 
   3   6   2       45.92       44.82      0.59 o 
   4   6   2        0.23        0.36      0.17 o 
   5   6   2       12.97       10.04      0.39 o 
   6   6   2        0.96        0.87      0.22 o 
   7   6   2        1.09        1.18      0.29 o 
   8   6   2       10.07       10.81      0.56 o 
   9   6   2        0.61        1.40      0.34 o 
 -10   7   2        0.14        0.31      0.26 o 
  -9   7   2        6.12        7.53      0.43 o 
  -8   7   2        8.02        8.59      0.43 o 
  -7   7   2        7.87        7.10      0.40 o 
  -6   7   2        1.21        1.38      0.21 o 
  -5   7   2        0.01        0.36      0.15 o 
  -4   7   2       27.67       24.24      0.45 o 
  -3   7   2      380.82      380.05      3.09 o 
  -2   7   2        5.04        5.42      0.21 o 
  -1   7   2        3.35        2.59      0.17 o 
   0   7   2        0.88        0.63      0.12 o 
   1   7   2       26.45       25.26      0.49 o 
   2   7   2        2.82        2.30      0.22 o 
   3   7   2        0.05        0.26      0.18 o 
   4   7   2        6.26        4.47      0.27 o 
   5   7   2       14.98       12.92      0.45 o 
   6   7   2        2.43        2.28      0.27 o 
   7   7   2        0.68        0.34      0.25 o 
   8   7   2        0.74        1.09      0.31 o 
   9   7   2        8.79       10.14      0.61 o 
  -9   8   2        3.03        3.01      0.42 o 
  -8   8   2       16.79       19.31      0.74 o 
  -7   8   2        0.25        0.20      0.19 o 
  -6   8   2        0.22        0.35      0.19 o 
  -5   8   2       15.52       15.40      0.39 o 
  -4   8   2      118.75      120.92      1.24 o 
  -3   8   2       22.65       21.91      0.56 o 
  -2   8   2       92.00       91.25      0.98 o 
  -1   8   2        2.28        2.59      0.20 o 
   0   8   2        0.46        0.25      0.18 o 
   1   8   2       11.67        9.45      0.35 o 
   2   8   2        6.50        6.01      0.30 o 
   3   8   2        0.56        0.81      0.20 o 
   4   8   2      105.17      104.31      1.25 o 
   5   8   2        0.01       -0.19      0.19 o 
   6   8   2        4.06        3.24      0.32 o 
   7   8   2        0.23       -0.01      0.29 o 
   8   8   2        0.64        0.51      0.32 o 
  -8   9   2        3.53        4.77      0.47 o 
  -7   9   2       13.33       15.11      0.52 o 
  -6   9   2        0.63        0.59      0.25 o 
  -5   9   2       35.09       36.60      0.81 o 
  -4   9   2        9.04        9.07      0.34 o 
  -3   9   2       25.50       23.27      0.51 o 
  -2   9   2       30.59       27.29      0.57 o 
  -1   9   2        1.75        1.98      0.26 o 
   0   9   2        2.82        2.85      0.25 o 
   1   9   2       47.10       49.40      0.77 o 
   2   9   2        5.84        4.15      0.29 o 
   3   9   2       19.87       16.40      0.46 o 
   4   9   2        0.27        0.23      0.20 o 
   5   9   2       14.45       12.60      0.66 o 
   6   9   2        6.27        5.76      0.44 o 
   7   9   2        0.03        0.11      0.23 o 
  -7  10   2        3.82        3.81      0.39 o 
  -6  10   2        0.32        0.76      0.26 o 
  -5  10   2       21.67       21.40      0.67 o 
  -4  10   2        7.05        8.42      0.39 o 
  -3  10   2        8.24        6.48      0.52 o 
  -2  10   2       13.74       12.10      0.46 o 
  -1  10   2       18.68       17.79      0.53 o 
   0  10   2        9.17        8.69      0.63 o 
   1  10   2        0.11        0.32      0.19 o 
   2  10   2        0.22        0.65      0.20 o 
   3  10   2        0.30        0.16      0.19 o 
   4  10   2        0.77        0.82      0.23 o 
   5  10   2        2.04        1.77      0.36 o 
   6  10   2        0.66        0.94      0.27 o 
  -6  11   2        0.06        0.03      0.24 o 
  -5  11   2        0.86        0.55      0.33 o 
  -4  11   2        0.00        0.18      0.26 o 
  -3  11   2        6.82        8.33      0.50 o 
  -2  11   2        0.28       -0.10      0.24 o 
  -1  11   2        0.83        0.42      0.27 o 
   0  11   2       29.17       29.16      1.08 o 
   1  11   2       17.27       17.75      0.57 o 
   2  11   2        4.23        4.73      0.42 o 
   3  11   2        5.38        6.78      0.35 o 
   4  11   2        4.48        4.42      0.57 o 
   5  11   2        2.97        3.40      0.35 o 
  -4  12   2        0.57        0.91      0.31 o 
  -3  12   2        1.25        1.96      0.34 o 
  -2  12   2        7.02        8.02      0.50 o 
  -1  12   2        0.09        0.27      0.50 o 
   0  12   2        0.67        0.84      0.31 o 
   1  12   2        0.22        0.74      0.29 o 
   2  12   2        0.96        1.58      0.33 o 
   3  12   2        2.12        3.10      0.39 o 
   4  12   2        1.55        1.92      0.43 o 
  -1  13   2        0.06        0.54      0.31 o 
   0  13   2        0.27        0.79      0.33 o 
 -11   1   3        0.00       -0.19      0.19 o 
 -10   1   3        0.54        0.51      0.19 o 
  -9   1   3        6.62        6.46      0.33 o 
  -8   1   3        6.67        5.09      0.26 o 
  -7   1   3       20.98       19.93      0.50 o 
  -6   1   3       18.67       18.48      0.35 o 
  -5   1   3      419.94      448.80      3.45 o 
  -4   1   3       64.58       70.35      0.63 o 
  -3   1   3        9.27        4.53      0.12 o 
  -2   1   3      566.38      585.84      4.15 o 
  -1   1   3       31.63       28.03      0.36 o 
   0   1   3      186.53      161.16      1.22 o 
   1   1   3      166.14      180.36      1.36 o 
   2   1   3      275.99      266.36      1.97 o 
   3   1   3        0.16        0.70      0.10 o 
   4   1   3      107.64      112.59      0.97 o 
   5   1   3       34.91       30.83      0.41 o 
   6   1   3      126.05      127.66      1.37 o 
   7   1   3       60.12       57.41      0.83 o 
   8   1   3       21.17       18.78      0.48 o 
   9   1   3        3.44        4.61      0.71 o 
  10   1   3        0.42       -0.21      0.24 o 
 -11   2   3        2.06        2.02      0.30 o 
 -10   2   3        8.39        9.14      0.37 o 
  -9   2   3        0.58        0.30      0.16 o 
  -8   2   3       11.59       10.82      0.35 o 
  -7   2   3       40.54       38.43      0.61 o 
  -6   2   3       12.38        9.71      0.32 o 
  -5   2   3       13.84       11.72      0.23 o 
  -4   2   3       30.34       32.86      0.38 o 
  -3   2   3      220.86      213.61      1.60 o 
  -2   2   3      431.19      429.95      3.07 o 
  -1   2   3      158.10      145.14      1.11 o 
   0   2   3      421.45      409.60      2.93 o 
   1   2   3       19.31       22.35      0.27 o 
   2   2   3      519.03      532.15      3.81 o 
   3   2   3      172.15      169.97      1.45 o 
   4   2   3       12.27       11.59      0.24 o 
   5   2   3      156.54      157.31      1.32 o 
   6   2   3        3.26        2.19      0.19 o 
   7   2   3       12.36       10.93      0.38 o 
   8   2   3        0.24        0.33      0.20 o 
   9   2   3        0.22        0.35      0.23 o 
  10   2   3        2.25        2.33      0.33 o 
 -11   3   3        0.03       -0.07      0.35 o 
 -10   3   3        4.34        4.63      0.35 o 
  -9   3   3       12.28       13.67      0.42 o 
  -8   3   3        8.62        7.80      0.43 o 
  -7   3   3       65.46       65.58      0.77 o 
  -6   3   3       18.89       19.11      0.36 o 
  -5   3   3        8.20        8.57      0.23 o 
  -4   3   3      625.79      666.55      4.76 o 
  -3   3   3       40.41       38.40      0.42 o 
  -2   3   3       94.49       95.57      0.80 o 
  -1   3   3      222.43      248.18      1.83 o 
   0   3   3     1051.35     1077.68      8.78 o 
   1   3   3      231.03      239.91      1.93 o 
   2   3   3       97.03       99.56      0.90 o 
   3   3   3       36.69       38.48      0.43 o 
   4   3   3       56.20       59.08      0.61 o 
   5   3   3      138.21      142.54      1.22 o 
   6   3   3        0.03       -0.15      0.15 o 
   7   3   3        0.35        0.17      0.22 o 
   8   3   3        9.50        9.10      0.41 o 
   9   3   3        0.77        0.97      0.30 o 
  10   3   3        1.51        2.63      0.40 o 
 -11   4   3        0.06        0.17      0.24 o 
 -10   4   3        0.54        0.09      0.21 o 
  -9   4   3        0.03       -0.23      0.23 o 
  -8   4   3        0.10        0.02      0.16 o 
  -7   4   3        0.38        0.48      0.14 o 
  -6   4   3        1.95        2.02      0.17 o 
  -5   4   3      154.86      156.86      1.31 o 
  -4   4   3      313.78      342.34      2.56 o 
  -3   4   3       21.60       22.21      0.32 o 
  -2   4   3      366.66      422.31      3.07 o 
  -1   4   3      140.39      148.30      1.18 o 
   0   4   3       97.77       97.05      0.90 o 
   1   4   3       62.68       67.06      0.76 o 
   2   4   3       17.76       15.71      0.33 o 
   3   4   3       41.70       39.80      0.47 o 
   4   4   3        4.89        5.63      0.27 o 
   5   4   3       66.81       62.19      0.82 o 
   6   4   3       97.29       96.75      1.23 o 
   7   4   3        4.20        3.39      0.36 o 
   8   4   3       26.99       29.20      0.82 o 
   9   4   3        5.14        5.12      0.47 o 
  10   4   3        0.11        0.86      0.35 o 
 -11   5   3        1.86        1.58      0.30 o 
 -10   5   3        4.49        4.96      0.39 o 
  -9   5   3        0.66        0.72      0.23 o 
  -8   5   3        9.16       10.42      0.43 o 
  -7   5   3        5.27        5.95      0.28 o 
  -6   5   3       34.97       35.39      0.53 o 
  -5   5   3      282.52      288.73      2.24 o 
  -4   5   3       80.30       83.46      0.86 o 
  -3   5   3      141.84      146.31      1.30 o 
  -2   5   3       21.73       18.67      0.31 o 
  -1   5   3        6.86        5.44      0.16 o 
   0   5   3       92.30       92.58      0.89 o 
   1   5   3       49.85       59.58      0.65 o 
   2   5   3       42.76       44.64      0.63 o 
   3   5   3      108.94      111.56      1.09 o 
   4   5   3        0.05        0.03      0.18 o 
   5   5   3        4.34        2.83      0.28 o 
   6   5   3       21.39       19.88      0.55 o 
   7   5   3        3.86        3.46      0.37 o 
   8   5   3        0.88        1.10      0.46 o 
   9   5   3       21.59       24.01      0.81 o 
 -10   6   3        4.07        3.82      0.52 o 
  -9   6   3        4.51        4.43      0.36 o 
  -8   6   3       68.90       74.95      1.17 o 
  -7   6   3       20.24       17.84      0.46 o 
  -6   6   3        2.50        2.50      0.23 o 
  -5   6   3      137.73      135.20      1.31 o 
  -4   6   3       28.19       30.66      0.44 o 
  -3   6   3        0.48        0.45      0.13 o 
  -2   6   3        0.69        0.93      0.15 o 
  -1   6   3        4.08        5.97      0.20 o 
   0   6   3       32.79       33.39      0.46 o 
   1   6   3        3.75        3.11      0.23 o 
   2   6   3        2.45        1.77      0.21 o 
   3   6   3       48.95       44.75      0.75 o 
   4   6   3       39.15       36.09      0.62 o 
   5   6   3        0.13        0.06      0.19 o 
   6   6   3        3.71        3.28      0.30 o 
   7   6   3        1.73        1.83      0.32 o 
   8   6   3        1.43        2.28      0.37 o 
   9   6   3        0.49        0.71      0.33 o 
 -10   7   3        0.81        0.32      0.46 o 
  -9   7   3        4.36        4.71      0.39 o 
  -8   7   3       13.84       13.47      0.61 o 
  -7   7   3       17.25       18.61      0.49 o 
  -6   7   3        0.17        0.13      0.18 o 
  -5   7   3       33.98       33.79      0.55 o 
  -4   7   3      324.93      341.44      2.84 o 
  -3   7   3        0.30        0.59      0.16 o 
  -2   7   3        0.10       -0.01      0.12 o 
  -1   7   3       24.18       21.40      0.40 o 
   0   7   3       25.28       29.39      0.53 o 
   1   7   3       71.24       72.38      0.94 o 
   2   7   3       12.03       11.54      0.37 o 
   3   7   3       60.50       57.23      0.93 o 
   4   7   3        2.71        2.16      0.24 o 
   5   7   3       71.40       72.26      1.26 o 
   6   7   3        1.59        1.27      0.26 o 
   7   7   3        4.07        3.52      0.39 o 
   8   7   3        0.53        0.89      0.33 o 
  -9   8   3        4.03        6.38      0.61 o 
  -8   8   3        3.17        2.90      0.37 o 
  -7   8   3        0.11        0.48      0.21 o 
  -6   8   3       10.11        9.08      0.39 o 
  -5   8   3      109.87      118.52      1.25 o 
  -4   8   3       67.59       72.03      0.87 o 
  -3   8   3        0.49        0.23      0.18 o 
  -2   8   3       85.38       84.95      0.94 o 
  -1   8   3      212.16      221.23      2.37 o 
   0   8   3       21.50       17.87      0.45 o 
   1   8   3        0.19        0.06      0.21 o 
   2   8   3       18.73       16.93      0.44 o 
   3   8   3        7.69        7.08      0.34 o 
   4   8   3        3.68        3.28      0.34 o 
   5   8   3        5.00        4.41      0.41 o 
   6   8   3        0.10        0.58      0.23 o 
   7   8   3        0.53        0.57      0.29 o 
   8   8   3        6.52        8.10      0.54 o 
  -8   9   3        0.82        1.09      0.33 o 
  -7   9   3        0.51        0.76      0.24 o 
  -6   9   3        0.28        0.55      0.23 o 
  -5   9   3        4.55        4.87      0.31 o 
  -4   9   3        1.32        1.67      0.23 o 
  -3   9   3       50.31       50.46      0.79 o 
  -2   9   3       13.31       12.91      0.45 o 
  -1   9   3        0.60        0.81      0.22 o 
   0   9   3       32.61       26.52      0.67 o 
   1   9   3       63.71       66.14      0.93 o 
   2   9   3       78.91       79.76      1.07 o 
   3   9   3        0.05        0.32      0.20 o 
   4   9   3       17.94       18.80      0.51 o 
   5   9   3        0.25        0.43      0.28 o 
   6   9   3        8.33        8.03      0.44 o 
   7   9   3        0.19        0.57      0.25 o 
  -7  10   3        0.88        0.48      0.31 o 
  -6  10   3        3.03        2.46      0.34 o 
  -5  10   3        0.02       -0.15      0.23 o 
  -4  10   3        1.93        1.44      0.24 o 
  -3  10   3        0.41        0.78      0.26 o 
  -2  10   3        0.54        0.97      0.25 o 
  -1  10   3        2.83        3.57      0.33 o 
   0  10   3        1.10        0.97      0.26 o 
   1  10   3        0.00       -0.18      0.19 o 
   2  10   3        1.34        1.23      0.23 o 
   3  10   3        2.65        2.23      0.27 o 
   4  10   3        4.52        4.37      0.33 o 
   5  10   3        0.08        0.45      0.25 o 
   6  10   3        0.02        0.05      0.28 o 
  -6  11   3        7.18        8.58      0.56 o 
  -5  11   3        0.41        0.50      0.33 o 
  -4  11   3        2.46        3.45      0.63 o 
  -3  11   3        0.79        0.61      0.38 o 
  -2  11   3        9.67       11.75      0.56 o 
  -1  11   3        1.02        0.86      0.26 o 
   0  11   3        0.78        1.00      0.26 o 
   1  11   3        0.28        1.14      0.26 o 
   2  11   3        1.00        0.66      0.28 o 
   3  11   3        0.28        0.19      0.22 o 
   4  11   3        1.70        2.56      0.34 o 
   5  11   3        0.01        0.04      0.27 o 
  -4  12   3        1.53        1.43      0.34 o 
  -3  12   3        0.47        0.50      0.31 o 
  -2  12   3        5.53        6.04      0.52 o 
  -1  12   3        1.01        1.35      0.34 o 
   0  12   3        0.66        0.35      0.32 o 
   1  12   3        0.93        0.97      0.29 o 
   2  12   3        0.30        0.10      0.35 o 
   3  12   3        0.89        1.30      0.28 o 
 -11   0   4        0.06       -0.05      0.48 o 
 -10   0   4        8.41        7.27      0.56 o 
  -9   0   4        9.85        9.72      0.56 o 
  -8   0   4       17.79       13.68      0.53 o 
  -7   0   4      277.14      283.03      3.62 o 
  -6   0   4       30.13       28.92      0.83 o 
  -5   0   4       15.11       13.65      0.34 o 
  -4   0   4      129.01      137.76      1.57 o 
  -3   0   4      274.36      314.52     11.47 o 
  -2   0   4      190.41      207.94      2.19 o 
  -1   0   4        2.55        6.46      0.36 o 
   0   0   4     1975.18     1965.04     19.99 o 
   1   0   4     1695.30     1856.19     18.72 o 
   2   0   4      400.75      458.03      4.69 o 
   3   0   4        0.07        0.16      0.23 o 
   4   0   4      180.67      173.89      2.02 o 
   5   0   4       12.60       10.23      0.38 o 
   6   0   4       59.70       56.92      1.15 o 
   7   0   4        1.52        1.81      0.33 o 
   8   0   4        4.70        3.69      0.41 o 
   9   0   4        0.12       -0.33      0.34 o 
  10   0   4        2.35        3.25      1.34 o 
 -11   1   4        0.73        0.61      0.22 o 
 -10   1   4        0.16       -0.02      0.18 o 
  -9   1   4        0.57        0.30      0.18 o 
  -8   1   4       13.01       12.67      0.37 o 
  -7   1   4      269.83      268.11      2.46 o 
  -6   1   4      142.08      149.05      1.25 o 
  -5   1   4        0.90        0.95      0.12 o 
  -4   1   4       40.32       49.27      0.49 o 
  -3   1   4       84.05       75.53      0.66 o 
  -2   1   4      224.55      228.16      1.83 o 
  -1   1   4      249.42      249.38      1.99 o 
   0   1   4        1.34        1.29      0.10 o 
   1   1   4      554.72      605.64      4.32 o 
   2   1   4       16.83        9.76      0.24 o 
   3   1   4      114.17      133.88      1.12 o 
   4   1   4       31.94       32.15      0.43 o 
   5   1   4      178.21      170.97      1.55 o 
   6   1   4       42.41       44.42      0.70 o 
   7   1   4        1.12        1.22      0.21 o 
   8   1   4        0.00       -0.20      0.20 o 
   9   1   4        1.30        1.52      0.27 o 
  10   1   4        0.04        0.24      0.39 o 
 -11   2   4        1.23        1.30      0.31 o 
 -10   2   4        0.38        0.34      0.18 o 
  -9   2   4        3.46        2.61      0.24 o 
  -8   2   4       12.42       10.95      0.36 o 
  -7   2   4      100.19       97.94      1.12 o 
  -6   2   4        8.30        6.28      0.22 o 
  -5   2   4       78.84       71.58      0.74 o 
  -4   2   4      489.35      509.26      3.67 o 
  -3   2   4      112.23      120.56      1.18 o 
  -2   2   4     1007.16     1063.21      7.52 o 
  -1   2   4     2125.71     2232.02     23.60 o 
   0   2   4     1545.82     1648.91     11.71 o 
   1   2   4       92.56      108.37      0.90 o 
   2   2   4        1.82        2.26      0.13 o 
   3   2   4      151.32      156.03      1.28 o 
   4   2   4       60.13       55.53      0.61 o 
   5   2   4       36.81       32.83      0.46 o 
   6   2   4      226.26      229.79      2.21 o 
   7   2   4       10.07        8.92      0.40 o 
   8   2   4        2.57        2.61      0.29 o 
   9   2   4        1.31        1.07      0.27 o 
  10   2   4        0.01        0.16      0.31 o 
 -11   3   4        0.63        0.33      0.25 o 
 -10   3   4        4.25        4.88      0.36 o 
  -9   3   4        3.46        4.49      0.30 o 
  -8   3   4       15.57       13.45      0.45 o 
  -7   3   4       28.46       26.43      0.46 o 
  -6   3   4       35.54       35.98      0.47 o 
  -5   3   4        0.01        0.20      0.11 o 
  -4   3   4       65.60       65.22      0.64 o 
  -3   3   4        1.46        1.41      0.11 o 
  -2   3   4      213.16      221.14      1.80 o 
  -1   3   4      264.06      281.87      2.09 o 
   0   3   4      160.65      162.99      1.28 o 
   1   3   4        0.77        0.28      0.07 o 
   2   3   4        3.40        3.76      0.15 o 
   3   3   4       49.79       41.06      0.47 o 
   4   3   4       42.28       39.91      0.49 o 
   5   3   4        8.96       10.43      0.35 o 
   6   3   4        2.86        3.49      0.25 o 
   7   3   4        2.98        3.25      0.30 o 
   8   3   4        0.59        0.34      0.28 o 
   9   3   4       16.32       18.75      0.73 o 
 -11   4   4        1.10        1.00      0.30 o 
 -10   4   4        0.47        0.11      0.22 o 
  -9   4   4        2.61        2.21      0.27 o 
  -8   4   4       10.50       10.00      0.44 o 
  -7   4   4       93.51       93.66      1.02 o 
  -6   4   4        1.01        0.89      0.16 o 
  -5   4   4       66.12       69.82      0.71 o 
  -4   4   4       57.30       60.98      0.63 o 
  -3   4   4      575.43      608.81      4.37 o 
  -2   4   4        4.01        4.72      0.35 o 
  -1   4   4       15.76       19.76      0.28 o 
   0   4   4        0.57        0.43      0.10 o 
   1   4   4       75.85       68.02      0.71 o 
   2   4   4        4.00        3.39      0.13 o 
   3   4   4      103.27      101.43      0.91 o 
   4   4   4        0.74        1.19      0.16 o 
   5   4   4       55.21       58.25      0.92 o 
   6   4   4        1.55        1.91      0.26 o 
   7   4   4       53.89       57.85      1.15 o 
   8   4   4        0.54        0.36      0.29 o 
   9   4   4        2.80        2.78      0.46 o 
 -11   5   4        0.10       -0.42      0.46 o 
 -10   5   4        0.63        0.78      0.28 o 
  -9   5   4        2.13        2.00      0.27 o 
  -8   5   4       26.56       26.72      0.63 o 
  -7   5   4        4.59        4.59      0.27 o 
  -6   5   4        9.24        7.55      0.28 o 
  -5   5   4        0.97        0.24      0.17 o 
  -4   5   4       18.36       15.98      0.32 o 
  -3   5   4       13.47       12.77      0.27 o 
  -2   5   4       52.98       52.50      0.56 o 
  -1   5   4       97.93      111.29      1.02 o 
   0   5   4       97.32       98.94      0.97 o 
   1   5   4       94.48       95.70      0.95 o 
   2   5   4      115.89      110.54      1.32 o 
   3   5   4        0.14        0.22      0.15 o 
   4   5   4        0.20        0.29      0.17 o 
   5   5   4        0.03       -0.05      0.18 o 
   6   5   4        7.09        6.73      0.38 o 
   7   5   4        9.63       10.37      0.53 o 
   8   5   4        0.00        0.04      0.27 o 
   9   5   4        1.80        1.61      0.38 o 
 -10   6   4        0.46        0.44      0.27 o 
  -9   6   4        1.46        1.64      0.30 o 
  -8   6   4        3.01        3.26      0.35 o 
  -7   6   4       23.12       22.22      0.53 o 
  -6   6   4       29.08       29.87      0.56 o 
  -5   6   4        5.14        5.16      0.23 o 
  -4   6   4        1.48        1.71      0.16 o 
  -3   6   4       18.96       20.37      0.37 o 
  -2   6   4       36.72       36.61      0.46 o 
  -1   6   4      185.78      177.08      1.70 o 
   0   6   4      201.51      205.36      1.79 o 
   1   6   4       43.44       42.63      0.65 o 
   2   6   4       26.34       22.51      0.48 o 
   3   6   4       73.49       75.55      0.97 o 
   4   6   4       32.23       32.56      0.61 o 
   5   6   4       10.26       10.00      0.54 o 
   6   6   4        0.04       -0.20      0.21 o 
   7   6   4        3.39        3.76      0.43 o 
   8   6   4        4.10        4.42      0.44 o 
 -10   7   4        1.04        1.19      0.42 o 
  -9   7   4        0.48        0.39      0.26 o 
  -8   7   4        0.37        0.45      0.28 o 
  -7   7   4        7.03        8.61      0.36 o 
  -6   7   4       38.30       40.81      0.69 o 
  -5   7   4      151.56      152.71      1.49 o 
  -4   7   4       34.10       34.30      0.50 o 
  -3   7   4      117.26      121.82      1.21 o 
  -2   7   4      143.80      133.36      1.30 o 
  -1   7   4      109.37      105.17      1.15 o 
   0   7   4        1.49        1.50      0.22 o 
   1   7   4       75.05       75.10      0.97 o 
   2   7   4       64.74       62.40      0.87 o 
   3   7   4       27.27       23.02      0.63 o 
   4   7   4       48.00       46.06      0.84 o 
   5   7   4        1.64        1.96      0.28 o 
   6   7   4        3.23        3.48      0.39 o 
   7   7   4        2.50        2.91      0.39 o 
   8   7   4        0.19        0.09      0.32 o 
  -9   8   4        2.50        2.50      0.35 o 
  -8   8   4       10.54       12.68      0.68 o 
  -7   8   4        0.38       -0.09      0.19 o 
  -6   8   4        2.45        2.68      0.32 o 
  -5   8   4        4.87        6.38      0.32 o 
  -4   8   4        6.20        5.91      0.40 o 
  -3   8   4        9.70       10.81      0.34 o 
  -2   8   4       16.59       13.70      0.36 o 
  -1   8   4        5.51        5.56      0.31 o 
   0   8   4        4.13        4.21      0.33 o 
   1   8   4        0.20        0.08      0.18 o 
   2   8   4        1.46        1.26      0.22 o 
   3   8   4       32.35       29.19      0.59 o 
   4   8   4       44.14       41.68      0.78 o 
   5   8   4        2.43        2.15      0.36 o 
   6   8   4        0.17        0.06      0.23 o 
   7   8   4        0.07        0.30      0.34 o 
  -8   9   4        4.50        5.11      0.52 o 
  -7   9   4        9.71       10.23      0.51 o 
  -6   9   4       14.75       15.84      0.58 o 
  -5   9   4        2.81        3.39      0.28 o 
  -4   9   4        5.10        4.84      0.31 o 
  -3   9   4       39.43       42.42      0.82 o 
  -2   9   4       39.43       39.99      0.79 o 
  -1   9   4        3.24        3.89      0.30 o 
   0   9   4        5.54        4.75      0.31 o 
   1   9   4       30.13       31.82      0.63 o 
   2   9   4       11.96       11.86      0.42 o 
   3   9   4       59.69       60.35      0.93 o 
   4   9   4        0.50        0.13      0.26 o 
   5   9   4        1.47        1.69      0.35 o 
   6   9   4        2.06        2.39      0.32 o 
  -7  10   4        0.03        0.13      0.28 o 
  -6  10   4        8.36        8.53      0.48 o 
  -5  10   4        6.18        6.51      0.44 o 
  -4  10   4       73.95       80.14      1.41 o 
  -3  10   4       14.10       14.57      0.53 o 
  -2  10   4        0.31        0.09      0.23 o 
  -1  10   4       10.25       10.39      0.50 o 
   0  10   4       14.34       12.11      0.50 o 
   1  10   4        0.70        0.32      0.22 o 
   2  10   4       19.97       19.49      0.54 o 
   3  10   4        0.01       -0.09      0.21 o 
   4  10   4        0.13        0.04      0.27 o 
   5  10   4        0.28        0.56      0.27 o 
  -6  11   4        2.23        2.95      0.81 o 
  -5  11   4        6.74        6.10      0.65 o 
  -4  11   4        5.38        5.41      0.52 o 
  -3  11   4        5.51        7.02      0.49 o 
  -2  11   4        0.25        0.49      0.26 o 
  -1  11   4        2.68        2.83      0.34 o 
   0  11   4        0.74        1.66      0.29 o 
   1  11   4        0.17        0.23      0.24 o 
   2  11   4       13.65       16.11      0.52 o 
   3  11   4        8.45        8.84      0.43 o 
   4  11   4        2.42        3.07      0.36 o 
  -4  12   4        0.85        0.96      0.39 o 
  -3  12   4        2.32        2.25      0.44 o 
  -2  12   4        0.03       -0.12      0.35 o 
  -1  12   4        0.86        0.71      0.38 o 
   0  12   4        1.15        1.06      0.29 o 
   1  12   4        1.45        2.40      0.34 o 
   2  12   4        0.04        0.12      0.25 o 
 -11   1   5        1.37        1.98      0.39 o 
 -10   1   5        4.90        5.47      0.34 o 
  -9   1   5        0.08        0.16      0.17 o 
  -8   1   5        9.54        9.58      0.34 o 
  -7   1   5        5.54        5.59      0.29 o 
  -6   1   5       24.70       26.61      0.40 o 
  -5   1   5       27.67       30.50      0.39 o 
  -4   1   5      110.75      105.18      0.98 o 
  -3   1   5        2.61        2.59      0.16 o 
  -2   1   5       91.99       95.08      0.88 o 
  -1   1   5      121.86      137.99      1.21 o 
   0   1   5      537.97      528.94      3.80 o 
   1   1   5      697.55      750.14      5.34 o 
   2   1   5      158.32      179.88      1.45 o 
   3   1   5        2.65        4.25      0.20 o 
   4   1   5       22.77       25.26      0.42 o 
   5   1   5       42.65       49.31      0.61 o 
   6   1   5        0.50        0.70      0.21 o 
   7   1   5        8.45        8.92      0.42 o 
   8   1   5        3.77        5.09      0.51 o 
   9   1   5        0.65        0.38      0.32 o 
 -11   2   5        2.05        2.34      0.47 o 
 -10   2   5        0.35        0.47      0.20 o 
  -9   2   5       11.12       10.52      0.51 o 
  -8   2   5        0.54        0.86      0.18 o 
  -7   2   5        0.86        1.24      0.16 o 
  -6   2   5        0.35        0.44      0.12 o 
  -5   2   5       11.55       11.60      0.28 o 
  -4   2   5        0.35        0.74      0.11 o 
  -3   2   5       59.18       63.11      0.67 o 
  -2   2   5       25.66       19.27      0.31 o 
  -1   2   5      208.60      204.30      1.57 o 
   0   2   5      144.32      149.12      1.29 o 
   1   2   5       57.10       69.25      0.66 o 
   2   2   5       15.92       11.90      0.25 o 
   3   2   5        0.14        0.16      0.12 o 
   4   2   5        0.02        0.21      0.14 o 
   5   2   5        0.52        1.03      0.16 o 
   6   2   5       28.81       28.30      0.63 o 
   7   2   5        8.58        8.54      0.41 o 
   8   2   5        0.17       -0.35      0.48 o 
   9   2   5        3.49        3.75      0.44 o 
 -11   3   5        0.76        0.93      0.29 o 
 -10   3   5        2.21        2.37      0.27 o 
  -9   3   5       19.63       18.42      0.64 o 
  -8   3   5        6.51        6.31      0.31 o 
  -7   3   5       26.27       25.62      0.46 o 
  -6   3   5        2.07        1.79      0.15 o 
  -5   3   5      101.68      104.01      0.95 o 
  -4   3   5       10.15        9.03      0.22 o 
  -3   3   5       27.61       23.14      0.34 o 
  -2   3   5      512.21      533.59      3.84 o 
  -1   3   5      338.32      378.35      2.77 o 
   0   3   5      178.04      189.75      1.49 o 
   1   3   5        7.74        6.69      0.19 o 
   2   3   5      340.96      339.20      2.55 o 
   3   3   5      155.28      154.67      1.31 o 
   4   3   5      136.60      135.59      1.20 o 
   5   3   5      150.09      146.25      1.55 o 
   6   3   5        0.53        1.02      0.23 o 
   7   3   5        1.60        0.82      0.31 o 
   8   3   5        0.33        0.61      0.31 o 
   9   3   5        0.02       -0.30      0.30 o 
 -11   4   5        3.76        3.86      0.40 o 
 -10   4   5        6.81        7.48      0.46 o 
  -9   4   5        0.03        0.20      0.19 o 
  -8   4   5       13.44       12.06      0.42 o 
  -7   4   5        0.03        0.03      0.14 o 
  -6   4   5       76.96       80.19      0.83 o 
  -5   4   5        1.26        1.78      0.30 o 
  -4   4   5      236.98      257.12      2.14 o 
  -3   4   5      279.37      297.86      2.42 o 
  -2   4   5       77.34       69.28      0.67 o 
  -1   4   5       44.27       49.26      0.52 o 
   0   4   5      322.30      314.08      2.55 o 
   1   4   5       83.56       84.27      0.87 o 
   2   4   5       88.78       82.13      0.87 o 
   3   4   5        3.11        2.03      0.21 o 
   4   4   5       78.58       73.80      1.04 o 
   5   4   5        7.47        7.56      0.51 o 
   6   4   5        9.88        8.57      0.41 o 
   7   4   5        7.64        6.38      0.48 o 
   8   4   5        0.04        0.09      0.35 o 
   9   4   5        0.01       -0.16      0.52 o 
 -10   5   5        0.35       -0.04      0.24 o 
  -9   5   5        0.60        0.54      0.24 o 
  -8   5   5        5.34        5.14      0.36 o 
  -7   5   5       14.22       13.34      0.38 o 
  -6   5   5        7.77        6.93      0.28 o 
  -5   5   5      236.52      253.30      2.02 o 
  -4   5   5       56.89       58.90      0.65 o 
  -3   5   5        0.23        0.20      0.11 o 
  -2   5   5       57.64       56.78      0.60 o 
  -1   5   5       60.21       59.42      0.68 o 
   0   5   5       11.45        9.04      0.26 o 
   1   5   5      237.48      231.59      1.98 o 
   2   5   5      106.45      106.12      1.20 o 
   3   5   5      104.07       99.51      1.17 o 
   4   5   5        0.06        0.12      0.18 o 
   5   5   5       15.84       13.66      0.50 o 
   6   5   5        0.68        0.86      0.25 o 
   7   5   5       11.12       11.94      0.58 o 
   8   5   5        0.30        0.21      0.50 o 
 -10   6   5       10.40       12.40      0.57 o 
  -9   6   5        8.81        9.81      0.66 o 
  -8   6   5        0.11        0.21      0.27 o 
  -7   6   5        9.24        9.68      0.46 o 
  -6   6   5       19.80       19.07      0.44 o 
  -5   6   5        0.01        0.22      0.16 o 
  -4   6   5        0.56        0.72      0.15 o 
  -3   6   5       37.22       38.99      0.56 o 
  -2   6   5        6.65        5.48      0.24 o 
  -1   6   5       40.81       40.20      0.55 o 
   0   6   5       57.21       58.26      0.76 o 
   1   6   5        0.01        0.11      0.17 o 
   2   6   5        0.05       -0.17      0.17 o 
   3   6   5       15.58       15.19      0.44 o 
   4   6   5       83.04       85.70      1.11 o 
   5   6   5        2.92        2.95      0.31 o 
   6   6   5        2.46        2.51      0.31 o 
   7   6   5        5.83        6.14      0.48 o 
   8   6   5        0.00        0.42      0.31 o 
  -9   7   5       10.48       10.28      0.57 o 
  -8   7   5        2.49        2.42      0.32 o 
  -7   7   5        5.16        5.74      0.34 o 
  -6   7   5       14.19       13.91      0.44 o 
  -5   7   5       20.53       20.03      0.46 o 
  -4   7   5        0.23        0.01      0.17 o 
  -3   7   5       52.00       49.34      0.67 o 
  -2   7   5       72.04       66.90      0.81 o 
  -1   7   5       12.62       14.97      0.42 o 
   0   7   5       28.49       28.21      0.71 o 
   1   7   5        3.29        3.47      0.29 o 
   2   7   5        0.10        0.17      0.19 o 
   3   7   5       42.14       43.07      0.83 o 
   4   7   5       41.13       39.81      0.72 o 
   5   7   5        0.21        0.09      0.23 o 
   6   7   5        0.01        0.03      0.25 o 
   7   7   5        0.46        0.49      0.32 o 
  -9   8   5        0.62        0.30      0.38 o 
  -8   8   5        1.92        3.06      0.42 o 
  -7   8   5        5.74        6.16      0.49 o 
  -6   8   5       25.97       28.98      0.75 o 
  -5   8   5        0.84        0.97      0.23 o 
  -4   8   5       83.67       88.99      1.24 o 
  -3   8   5      152.72      162.16      1.90 o 
  -2   8   5       67.67       69.10      0.95 o 
  -1   8   5       15.12       17.69      0.51 o 
   0   8   5      105.58      104.79      1.26 o 
   1   8   5       89.80       92.75      1.17 o 
   2   8   5        1.37        1.54      0.27 o 
   3   8   5        1.33        1.38      0.23 o 
   4   8   5        7.56        8.09      0.41 o 
   5   8   5        5.56        6.63      0.42 o 
   6   8   5        0.27       -0.09      0.24 o 
   7   8   5        0.07        0.24      0.34 o 
  -8   9   5        0.04        0.34      0.27 o 
  -7   9   5        0.08        0.61      0.26 o 
  -6   9   5        3.08        4.39      0.43 o 
  -5   9   5        0.08        0.13      0.23 o 
  -4   9   5        0.18       -0.07      0.28 o 
  -3   9   5        0.67        0.38      0.26 o 
  -2   9   5        7.78        6.20      0.40 o 
  -1   9   5       54.44       48.48      0.80 o 
   0   9   5       10.39       11.64      0.46 o 
   1   9   5        1.29        1.50      0.26 o 
   2   9   5       51.00       48.26      0.82 o 
   3   9   5       32.48       35.47      0.88 o 
   4   9   5        0.78        0.64      0.26 o 
   5   9   5        0.02       -0.16      0.28 o 
   6   9   5        1.36        1.70      0.33 o 
  -7  10   5        0.49        1.00      0.30 o 
  -6  10   5        2.12        1.66      0.32 o 
  -5  10   5        0.12       -0.12      0.26 o 
  -4  10   5        0.00        0.05      0.27 o 
  -3  10   5        3.04        4.40      0.42 o 
  -2  10   5        2.16        3.16      0.40 o 
  -1  10   5        2.50        3.17      0.39 o 
   0  10   5        5.28        3.82      0.31 o 
   1  10   5       16.81       19.80      0.54 o 
   2  10   5        3.17        3.66      0.31 o 
   3  10   5        6.20        5.89      0.44 o 
   4  10   5        2.50        3.25      0.49 o 
   5  10   5        1.58        2.06      0.34 o 
  -5  11   5        0.01       -0.10      0.34 o 
  -4  11   5        4.31        4.22      0.44 o 
  -3  11   5        1.88        1.92      0.42 o 
  -2  11   5        1.78        2.12      0.36 o 
  -1  11   5        2.26        2.50      0.39 o 
   0  11   5        0.26        0.15      0.31 o 
   1  11   5        0.47        0.60      0.29 o 
   2  11   5        0.33        0.01      0.23 o 
   3  11   5        6.43        8.42      0.43 o 
  -3  12   5        0.20        0.64      0.53 o 
  -2  12   5        1.61        1.63      0.38 o 
  -1  12   5        0.82        1.06      0.35 o 
   0  12   5        1.89        2.76      0.60 o 
   1  12   5        0.25        0.43      0.40 o 
 -11   0   6        6.77        8.28      0.67 o 
 -10   0   6        5.68        7.78      1.09 o 
  -9   0   6        4.54        4.42      0.50 o 
  -8   0   6        0.09       -0.06      0.26 o 
  -7   0   6        1.70        1.33      0.25 o 
  -6   0   6        0.31        0.05      0.14 o 
  -5   0   6       11.99       14.41      0.41 o 
  -4   0   6       10.37       12.06      0.31 o 
  -3   0   6       13.91       14.79      0.31 o 
  -2   0   6        1.15        0.22      0.17 o 
  -1   0   6      200.23      210.76      2.31 o 
   0   0   6       29.11       31.71      0.58 o 
   1   0   6      184.08      192.82      2.57 o 
   2   0   6        2.95        1.62      0.24 o 
   3   0   6      194.68      213.01      2.46 o 
   4   0   6      219.47      195.81      2.38 o 
   5   0   6        1.49        2.58      0.28 o 
   6   0   6       19.91       21.28      0.74 o 
   7   0   6        2.70        2.08      0.38 o 
   8   0   6        3.94        5.40      0.64 o 
   9   0   6        0.16        0.31      0.42 o 
 -11   1   6        0.54        0.85      0.54 o 
 -10   1   6        0.05        0.01      0.20 o 
  -9   1   6       20.56       18.36      0.60 o 
  -8   1   6       19.61       19.60      0.73 o 
  -7   1   6        7.42        7.26      0.28 o 
  -6   1   6       37.93       38.35      0.66 o 
  -5   1   6      183.70      188.29      1.53 o 
  -4   1   6      224.18      221.31      1.87 o 
  -3   1   6       62.27       75.75      0.77 o 
  -2   1   6        1.78        1.38      0.13 o 
  -1   1   6       41.95       48.87      0.57 o 
   0   1   6        6.60        5.49      0.20 o 
   1   1   6      438.59      448.25      3.30 o 
   2   1   6       56.96       54.09      0.62 o 
   3   1   6        2.87        2.55      0.23 o 
   4   1   6       29.14       29.93      0.47 o 
   5   1   6       13.85       10.44      0.39 o 
   6   1   6        0.52        0.72      0.22 o 
   7   1   6        4.57        4.44      0.36 o 
   8   1   6        2.65        2.55      0.66 o 
   9   1   6        0.42        0.59      0.41 o 
 -11   2   6        0.01        0.26      0.22 o 
 -10   2   6        4.75        5.65      0.85 o 
  -9   2   6        3.30        3.95      0.50 o 
  -8   2   6       52.10       49.17      0.92 o 
  -7   2   6       13.40       12.52      0.35 o 
  -6   2   6        4.18        3.76      0.20 o 
  -5   2   6        0.00        0.11      0.11 o 
  -4   2   6       23.46       28.91      0.43 o 
  -3   2   6      135.25      147.75      1.34 o 
  -2   2   6      572.31      605.26      4.70 o 
  -1   2   6        3.78        2.99      0.20 o 
   0   2   6      948.32      968.46      6.87 o 
   1   2   6      261.41      273.29      2.10 o 
   2   2   6      130.00      134.99      1.17 o 
   3   2   6        0.03        0.10      0.13 o 
   4   2   6       25.24       24.26      0.42 o 
   5   2   6        8.35        6.03      0.30 o 
   6   2   6        4.18        3.68      0.39 o 
   7   2   6        0.52        0.64      0.30 o 
   8   2   6        1.88        2.29      0.39 o 
   9   2   6        0.30        0.02      0.87 o 
 -11   3   6        1.86        2.19      0.41 o 
 -10   3   6        4.34        4.78      0.35 o 
  -9   3   6        2.10        1.22      0.23 o 
  -8   3   6        4.07        4.93      0.31 o 
  -7   3   6       35.55       36.95      0.61 o 
  -6   3   6       40.69       43.54      0.72 o 
  -5   3   6        0.16       -0.11      0.11 o 
  -4   3   6       19.95       20.22      0.37 o 
  -3   3   6       15.55       15.27      0.31 o 
  -2   3   6       57.80       61.63      0.69 o 
  -1   3   6       12.03       12.36      0.24 o 
   0   3   6       11.13       10.48      0.34 o 
   1   3   6       95.27       83.48      0.87 o 
   2   3   6       10.78        8.98      0.24 o 
   3   3   6       62.13       60.02      0.74 o 
   4   3   6        6.03        6.72      0.31 o 
   5   3   6       11.09       10.42      0.42 o 
   6   3   6       20.63       19.81      0.82 o 
   7   3   6        1.23        0.98      0.33 o 
   8   3   6        1.90        1.58      0.37 o 
 -11   4   6        0.35        0.48      0.46 o 
 -10   4   6        0.15       -0.07      0.24 o 
  -9   4   6        2.37        2.18      0.26 o 
  -8   4   6        1.87        1.85      0.24 o 
  -7   4   6       14.25       13.86      0.38 o 
  -6   4   6       20.23       21.96      0.42 o 
  -5   4   6       24.99       24.91      0.47 o 
  -4   4   6       10.44        9.81      0.28 o 
  -3   4   6       11.22       13.79      0.33 o 
  -2   4   6       42.68       48.56      0.60 o 
  -1   4   6       31.03       32.02      0.53 o 
   0   4   6       55.20       56.95      0.74 o 
   1   4   6       20.38       15.09      0.39 o 
   2   4   6       57.91       56.82      0.70 o 
   3   4   6       79.73       72.59      0.94 o 
   4   4   6       81.38       79.12      1.02 o 
   5   4   6       23.98       23.29      0.60 o 
   6   4   6        9.65        9.92      0.45 o 
   7   4   6        8.93        9.23      0.54 o 
   8   4   6        1.45        1.85      0.41 o 
 -10   5   6        0.00       -0.23      0.23 o 
  -9   5   6        2.05        2.02      0.31 o 
  -8   5   6        1.29        0.94      0.21 o 
  -7   5   6        2.85        2.47      0.23 o 
  -6   5   6        6.81        5.68      0.26 o 
  -5   5   6       27.23       25.30      0.56 o 
  -4   5   6       37.92       34.25      0.52 o 
  -3   5   6        3.72        4.64      0.22 o 
  -2   5   6       16.97       16.38      0.40 o 
  -1   5   6       35.40       35.24      0.53 o 
   0   5   6       26.02       29.15      0.47 o 
   1   5   6       13.28       13.34      0.38 o 
   2   5   6       66.63       62.69      0.86 o 
   3   5   6       63.58       61.73      0.89 o 
   4   5   6       13.79       12.20      0.40 o 
   5   5   6       12.44       11.94      0.48 o 
   6   5   6        2.22        2.99      0.32 o 
   7   5   6        0.01        0.37      0.31 o 
   8   5   6        4.65        6.18      0.56 o 
 -10   6   6        6.01        7.05      0.47 o 
  -9   6   6        1.17        0.65      0.27 o 
  -8   6   6        1.89        1.66      0.28 o 
  -7   6   6        1.49        1.15      0.22 o 
  -6   6   6        0.27        0.07      0.15 o 
  -5   6   6        0.80        1.27      0.18 o 
  -4   6   6        6.18        4.74      0.27 o 
  -3   6   6       11.27       12.01      0.37 o 
  -2   6   6       36.37       38.39      0.67 o 
  -1   6   6        1.07        0.99      0.20 o 
   0   6   6        8.18        7.84      0.32 o 
   1   6   6       27.67       26.00      0.62 o 
   2   6   6      251.46      250.85      3.34 o 
   3   6   6       21.44       19.45      0.61 o 
   4   6   6        7.68        6.99      0.34 o 
   5   6   6        6.05        7.44      0.41 o 
   6   6   6        2.65        2.89      0.34 o 
   7   6   6        0.13        0.13      0.30 o 
  -9   7   6        0.45        0.56      0.26 o 
  -8   7   6        0.48        0.45      0.25 o 
  -7   7   6        0.81        1.18      0.27 o 
  -6   7   6        0.06       -0.04      0.20 o 
  -5   7   6       12.63       13.11      0.45 o 
  -4   7   6       37.55       37.97      0.68 o 
  -3   7   6       82.68       76.40      1.00 o 
  -2   7   6        3.48        3.53      0.26 o 
  -1   7   6       76.19       71.13      1.09 o 
   0   7   6       60.23       59.15      0.98 o 
   1   7   6        1.99        1.96      0.24 o 
   2   7   6       62.35       58.98      0.88 o 
   3   7   6       11.71       14.25      0.45 o 
   4   7   6        2.70        2.88      0.28 o 
   5   7   6        1.88        1.60      0.39 o 
   6   7   6       10.36       10.37      0.50 o 
   7   7   6        8.92       10.55      0.61 o 
  -8   8   6        0.01        0.31      0.25 o 
  -7   8   6        0.46        0.31      0.24 o 
  -6   8   6        2.06        1.30      0.28 o 
  -5   8   6        0.03        0.24      0.21 o 
  -4   8   6        2.09        2.93      0.26 o 
  -3   8   6       14.83       14.51      0.69 o 
  -2   8   6       30.16       26.80      0.66 o 
  -1   8   6        8.73        8.71      0.43 o 
   0   8   6        0.07        0.15      0.24 o 
   1   8   6        0.87        0.43      0.27 o 
   2   8   6        5.40        4.57      0.32 o 
   3   8   6        3.79        3.25      0.42 o 
   4   8   6        0.25        0.04      0.24 o 
   5   8   6        0.23       -0.03      0.24 o 
   6   8   6        0.49        0.56      0.46 o 
  -8   9   6        2.15        2.44      0.36 o 
  -7   9   6        0.15        0.16      0.29 o 
  -6   9   6        1.14        1.35      0.29 o 
  -5   9   6        0.05        0.09      0.21 o 
  -4   9   6        6.83        7.96      0.48 o 
  -3   9   6        3.29        3.11      0.38 o 
  -2   9   6       17.96       15.46      0.55 o 
  -1   9   6       20.48       22.44      0.63 o 
   0   9   6       15.65       16.79      0.57 o 
   1   9   6       21.48       22.50      0.65 o 
   2   9   6        0.28        0.40      0.26 o 
   3   9   6       49.10       54.04      0.91 o 
   4   9   6        3.72        3.90      0.37 o 
   5   9   6        0.33        0.55      0.34 o 
  -6  10   6        5.19        6.85      0.57 o 
  -5  10   6        8.67       11.28      0.58 o 
  -4  10   6        0.09       -0.22      0.29 o 
  -3  10   6       17.43       18.91      0.73 o 
  -2  10   6       17.53       20.30      0.72 o 
  -1  10   6        3.14        2.66      0.43 o 
   0  10   6        8.14        8.25      0.48 o 
   1  10   6       12.42       12.03      0.52 o 
   2  10   6       10.78       12.18      0.95 o 
   3  10   6        1.02        0.97      0.30 o 
   4  10   6        0.01        0.64      0.36 o 
  -5  11   6        0.00        0.29      0.37 o 
  -4  11   6        5.96        8.09      0.55 o 
  -3  11   6        2.18        1.68      0.38 o 
  -2  11   6        0.00       -0.15      0.30 o 
  -1  11   6        2.99        4.03      0.45 o 
   0  11   6        1.79        2.20      0.46 o 
   1  11   6       14.36       15.92      0.62 o 
   2  11   6        2.16        2.48      0.36 o 
 -11   1   7        5.33        5.78      0.46 o 
 -10   1   7        4.73        5.46      0.50 o 
  -9   1   7        0.40        0.17      0.29 o 
  -8   1   7        5.31        6.61      0.40 o 
  -7   1   7       55.07       60.04      0.94 o 
  -6   1   7       40.79       39.76      0.68 o 
  -5   1   7       24.17       24.78      0.48 o 
  -4   1   7       50.39       47.04      0.68 o 
  -3   1   7       26.16       29.11      0.43 o 
  -2   1   7        5.06        5.15      0.31 o 
  -1   1   7       19.91       14.95      0.33 o 
   0   1   7       16.24       16.77      0.46 o 
   1   1   7        0.15        0.24      0.14 o 
   2   1   7       15.73       15.30      0.34 o 
   3   1   7       10.63       11.61      0.31 o 
   4   1   7        8.88        7.85      0.30 o 
   5   1   7        0.10       -0.10      0.14 o 
   6   1   7       23.20       23.10      0.73 o 
   7   1   7        2.00        2.58      0.43 o 
   8   1   7        0.47        0.51      0.34 o 
 -11   2   7        0.10       -0.06      0.24 o 
 -10   2   7        1.11        1.69      0.30 o 
  -9   2   7        1.83        2.14      0.31 o 
  -8   2   7        5.51        4.47      0.51 o 
  -7   2   7        7.34        7.47      0.53 o 
  -6   2   7       18.67       19.31      0.44 o 
  -5   2   7       32.99       37.23      0.53 o 
  -4   2   7       24.58       21.76      0.39 o 
  -3   2   7        0.30        0.21      0.14 o 
  -2   2   7       75.98       82.46      0.87 o 
  -1   2   7      199.60      194.87      1.72 o 
   0   2   7        0.04        0.10      0.14 o 
   1   2   7       20.93       18.64      0.35 o 
   2   2   7        8.79       10.24      0.29 o 
   3   2   7        3.65        4.63      0.25 o 
   4   2   7       37.87       34.99      0.58 o 
   5   2   7        1.08        1.05      0.25 o 
   6   2   7        4.62        4.29      0.42 o 
   7   2   7        0.06        0.08      0.31 o 
   8   2   7        1.36        0.68      0.37 o 
 -11   3   7        0.06        0.45      0.25 o 
 -10   3   7        0.25        0.12      0.28 o 
  -9   3   7        2.50        1.77      0.29 o 
  -8   3   7        1.86        2.16      0.33 o 
  -7   3   7        8.00        8.44      0.68 o 
  -6   3   7        3.21        3.11      0.23 o 
  -5   3   7        1.13        1.57      0.18 o 
  -4   3   7        2.13        2.08      0.18 o 
  -3   3   7        0.04        0.42      0.14 o 
  -2   3   7       33.12       29.01      0.46 o 
  -1   3   7       93.71       93.85      0.97 o 
   0   3   7       72.44       75.41      0.93 o 
   1   3   7      237.59      239.62      2.07 o 
   2   3   7        2.32        2.19      0.21 o 
   3   3   7       23.35       22.70      0.46 o 
   4   3   7       75.56       73.61      1.00 o 
   5   3   7        0.07        0.20      0.23 o 
   6   3   7        0.46        0.85      0.33 o 
   7   3   7        8.70        9.90      0.69 o 
   8   3   7        0.11        0.42      0.34 o 
 -10   4   7        5.23        5.90      0.52 o 
  -9   4   7       15.77       16.62      0.61 o 
  -8   4   7        4.12        4.20      0.36 o 
  -7   4   7        0.83        1.01      0.18 o 
  -6   4   7        1.58        1.17      0.17 o 
  -5   4   7        0.21        0.46      0.15 o 
  -4   4   7       11.38       12.08      0.39 o 
  -3   4   7        0.54        1.16      0.17 o 
  -2   4   7      101.19      101.06      1.14 o 
  -1   4   7       38.68       36.80      0.60 o 
   0   4   7       56.38       53.66      0.77 o 
   1   4   7       25.85       23.31      0.71 o 
   2   4   7       50.74       49.35      0.84 o 
   3   4   7       17.84       14.93      0.44 o 
   4   4   7        1.31        1.45      0.22 o 
   5   4   7        2.13        2.60      0.31 o 
   6   4   7        5.14        5.89      0.73 o 
   7   4   7        0.66        1.31      0.38 o 
 -10   5   7        0.00        0.06      0.30 o 
  -9   5   7        3.29        3.32      0.43 o 
  -8   5   7        1.18        1.43      0.23 o 
  -7   5   7        0.15        0.16      0.20 o 
  -6   5   7       11.25       11.89      0.34 o 
  -5   5   7       15.57       15.44      0.40 o 
  -4   5   7        0.55        0.63      0.17 o 
  -3   5   7      103.07      101.38      1.18 o 
  -2   5   7        0.05       -0.12      0.16 o 
  -1   5   7       15.42       14.30      0.52 o 
   0   5   7       95.85       98.25      1.16 o 
   1   5   7       15.64       12.24      0.46 o 
   2   5   7       56.28       52.33      0.79 o 
   3   5   7        0.59        0.49      0.19 o 
   4   5   7       16.49       15.43      0.53 o 
   5   5   7        0.00        0.00      0.22 o 
   6   5   7        0.11       -0.08      0.37 o 
   7   5   7        7.13        8.94      0.59 o 
  -9   6   7        0.01       -0.23      0.23 o 
  -8   6   7        0.00        0.09      0.27 o 
  -7   6   7        2.40        2.57      0.27 o 
  -6   6   7        9.50        8.22      0.38 o 
  -5   6   7        2.07        2.12      0.28 o 
  -4   6   7        9.86        8.41      0.39 o 
  -3   6   7        4.65        4.78      0.30 o 
  -2   6   7       27.14       21.90      0.49 o 
  -1   6   7        9.47        8.03      0.39 o 
   0   6   7        5.57        5.12      0.35 o 
   1   6   7       10.71       10.20      0.45 o 
   2   6   7       56.03       52.23      0.94 o 
   3   6   7        0.01       -0.17      0.17 o 
   4   6   7        8.69        7.82      0.37 o 
   5   6   7       13.70       14.14      0.53 o 
   6   6   7        2.36        3.27      0.36 o 
   7   6   7        0.18        0.73      0.37 o 
  -9   7   7        0.11        0.09      0.29 o 
  -8   7   7        2.20        1.84      0.31 o 
  -7   7   7        2.11        1.72      0.29 o 
  -6   7   7        0.80        0.83      0.22 o 
  -5   7   7        0.01       -0.11      0.18 o 
  -4   7   7       32.11       30.05      0.60 o 
  -3   7   7        7.88        7.59      0.34 o 
  -2   7   7        1.70        0.80      0.25 o 
  -1   7   7        0.37        0.76      0.25 o 
   0   7   7       26.73       23.40      0.62 o 
   1   7   7       45.36       42.54      0.86 o 
   2   7   7        3.33        3.44      0.34 o 
   3   7   7        0.58        0.63      0.28 o 
   4   7   7        2.50        2.58      0.31 o 
   5   7   7        4.82        6.15      0.62 o 
   6   7   7        1.47        1.84      0.32 o 
  -8   8   7        0.97        0.53      0.29 o 
  -7   8   7        0.12       -0.21      0.29 o 
  -6   8   7        4.20        4.42      0.54 o 
  -5   8   7       13.21       13.10      0.52 o 
  -4   8   7        5.27        6.22      0.45 o 
  -3   8   7        3.67        4.26      0.42 o 
  -2   8   7       34.84       37.92      1.15 o 
  -1   8   7       40.23       39.98      0.84 o 
   0   8   7        4.36        4.79      0.38 o 
   1   8   7        5.98        6.76      0.57 o 
   2   8   7        2.47        2.16      0.35 o 
   3   8   7        5.73        6.37      0.44 o 
   4   8   7        0.26        0.45      0.38 o 
   5   8   7        1.30        1.07      0.44 o 
  -7   9   7        0.02        0.01      0.27 o 
  -6   9   7        1.65        1.52      0.32 o 
  -5   9   7        3.05        3.73      0.39 o 
  -4   9   7        2.23        1.94      0.49 o 
  -3   9   7        0.04        0.07      0.28 o 
  -2   9   7        3.85        3.84      0.36 o 
  -1   9   7        0.91        0.45      0.26 o 
   0   9   7        3.21        3.32      0.35 o 
   1   9   7       12.22       11.30      0.67 o 
   2   9   7        6.27        7.08      0.47 o 
   3   9   7        1.26        1.39      0.38 o 
   4   9   7        6.67        7.48      0.58 o 
  -6  10   7        2.02        2.91      0.64 o 
  -5  10   7        4.31        5.64      0.53 o 
  -4  10   7        0.21        0.07      0.34 o 
  -3  10   7        1.08        0.51      0.33 o 
  -2  10   7        0.16        0.22      0.30 o 
  -1  10   7        0.14        0.29      0.26 o 
   0  10   7        0.47        0.24      0.26 o 
   1  10   7       12.17       13.14      0.57 o 
   2  10   7        0.64        0.86      0.30 o 
   3  10   7        3.84        5.26      0.44 o 
  -4  11   7        0.16       -0.37      0.46 o 
  -3  11   7        1.06        1.71      0.41 o 
  -2  11   7        0.67        0.45      0.34 o 
  -1  11   7        0.14       -0.24      0.36 o 
   0  11   7        1.22        1.45      0.33 o 
   1  11   7        1.25        1.93      0.35 o 
 -11   0   8        1.60        0.98      0.44 o 
 -10   0   8        0.96        0.46      0.35 o 
  -9   0   8        9.66       10.58      0.74 o 
  -8   0   8       49.51       52.86      1.53 o 
  -7   0   8        9.30        7.45      0.46 o 
  -6   0   8        0.42        0.27      0.24 o 
  -5   0   8       39.14       40.31      0.93 o 
  -4   0   8      214.76      214.01      2.97 o 
  -3   0   8       10.05        7.56      0.45 o 
  -2   0   8      168.59      174.96      2.51 o 
  -1   0   8      203.95      201.28      2.80 o 
   0   0   8       69.17       73.84      1.32 o 
   1   0   8       38.28       39.29      0.78 o 
   2   0   8        0.07        0.10      0.22 o 
   3   0   8       14.96       18.73      0.56 o 
   4   0   8       88.62       82.17      1.30 o 
   5   0   8       10.05       10.39      0.83 o 
   6   0   8        7.20        7.26      0.53 o 
   7   0   8        0.09       -0.79      0.79 o 
 -11   1   8        0.00        0.01      0.26 o 
 -10   1   8        0.42        0.03      0.24 o 
  -9   1   8        1.33        1.24      0.30 o 
  -8   1   8       10.02       10.48      0.70 o 
  -7   1   8       43.81       43.33      0.72 o 
  -6   1   8       52.55       51.19      0.78 o 
  -5   1   8        0.00       -0.03      0.18 o 
  -4   1   8       27.94       27.50      0.53 o 
  -3   1   8       45.45       46.29      0.77 o 
  -2   1   8       67.71       63.25      0.85 o 
  -1   1   8      244.46      252.05      2.39 o 
   0   1   8       16.29       13.34      0.35 o 
   1   1   8       14.12       13.01      0.33 o 
   2   1   8        9.48        7.99      0.29 o 
   3   1   8        0.09        0.34      0.16 o 
   4   1   8        0.08       -0.08      0.24 o 
   5   1   8        0.03       -0.21      0.21 o 
   6   1   8        5.41        6.72      0.50 o 
   7   1   8        2.01        2.84      0.48 o 
 -10   2   8        0.24        0.01      0.24 o 
  -9   2   8        8.35        7.26      0.45 o 
  -8   2   8       15.19       15.69      0.59 o 
  -7   2   8        0.01        0.04      0.19 o 
  -6   2   8       21.72       20.92      0.48 o 
  -5   2   8       28.23       26.52      0.53 o 
  -4   2   8       19.42       19.15      0.45 o 
  -3   2   8        0.02       -0.13      0.15 o 
  -2   2   8       51.09       56.44      0.80 o 
  -1   2   8       46.25       49.32      0.66 o 
   0   2   8       39.11       35.59      0.55 o 
   1   2   8        0.67        0.73      0.20 o 
   2   2   8        0.17       -0.10      0.16 o 
   3   2   8        0.09       -0.11      0.16 o 
   4   2   8        2.06        2.16      0.23 o 
   5   2   8        2.30        2.38      0.32 o 
   6   2   8       11.99       15.45      0.69 o 
   7   2   8        3.15        3.63      0.48 o 
 -10   3   8        3.57        3.93      0.41 o 
  -9   3   8       15.58       16.29      0.63 o 
  -8   3   8       21.49       19.90      0.90 o 
  -7   3   8        1.21        0.50      0.20 o 
  -6   3   8       20.51       19.59      0.47 o 
  -5   3   8       35.25       34.32      0.66 o 
  -4   3   8        0.08        0.09      0.15 o 
  -3   3   8       88.99       85.64      0.95 o 
  -2   3   8        3.10        3.03      0.22 o 
  -1   3   8       49.43       45.38      0.69 o 
   0   3   8      163.00      163.67      1.70 o 
   1   3   8       13.96       13.21      0.40 o 
   2   3   8        0.39        0.50      0.18 o 
   3   3   8        0.13        0.01      0.23 o 
   4   3   8        0.54        0.50      0.21 o 
   5   3   8        0.84        0.70      0.27 o 
   6   3   8        4.29        3.50      0.45 o 
   7   3   8        1.19        1.64      0.42 o 
 -10   4   8        0.61        0.70      0.27 o 
  -9   4   8        0.38        0.49      0.25 o 
  -8   4   8        1.91        2.67      0.34 o 
  -7   4   8        1.82        1.49      0.25 o 
  -6   4   8        0.00       -0.15      0.15 o 
  -5   4   8        1.22        1.53      0.21 o 
  -4   4   8        9.19        8.28      0.32 o 
  -3   4   8       23.12       23.43      0.49 o 
  -2   4   8       22.65       19.77      0.47 o 
  -1   4   8        0.03        0.20      0.18 o 
   0   4   8       18.11       15.78      0.43 o 
   1   4   8        6.92        6.18      0.32 o 
   2   4   8       17.28       14.10      0.49 o 
   3   4   8        0.00        0.14      0.20 o 
   4   4   8        0.61        1.47      0.24 o 
   5   4   8       18.39       19.37      0.67 o 
   6   4   8        7.89        7.76      0.56 o 
   7   4   8        5.68        6.44      0.56 o 
 -10   5   8        0.01       -0.53      0.62 o 
  -9   5   8        0.27        0.40      0.26 o 
  -8   5   8        0.71        1.04      0.24 o 
  -7   5   8       11.75       11.22      0.44 o 
  -6   5   8       38.11       35.10      0.83 o 
  -5   5   8       32.23       31.55      0.60 o 
  -4   5   8        5.64        4.59      0.28 o 
  -3   5   8       72.40       66.37      0.91 o 
  -2   5   8       82.25       77.05      1.01 o 
  -1   5   8        4.22        3.10      0.26 o 
   0   5   8        0.03        0.21      0.22 o 
   1   5   8        1.21        1.35      0.27 o 
   2   5   8        6.06        5.58      0.48 o 
   3   5   8        0.00        0.26      0.22 o 
   4   5   8        0.68        0.90      0.30 o 
   5   5   8        0.39        0.16      0.29 o 
   6   5   8        0.14        0.21      0.31 o 
  -9   6   8        0.38        0.23      0.43 o 
  -8   6   8        0.74        1.53      0.69 o 
  -7   6   8        2.99        3.55      0.47 o 
  -6   6   8        0.00        0.09      0.18 o 
  -5   6   8        1.07        0.94      0.20 o 
  -4   6   8       16.78       17.93      0.47 o 
  -3   6   8        0.46        0.74      0.20 o 
  -2   6   8        0.18       -0.11      0.18 o 
  -1   6   8       14.05       13.44      0.51 o 
   0   6   8       21.02       19.45      0.57 o 
   1   6   8       18.88       17.57      0.56 o 
   2   6   8        9.27        8.57      0.44 o 
   3   6   8       22.75       21.02      0.63 o 
   4   6   8       14.20       16.57      0.68 o 
   5   6   8        2.35        2.25      0.40 o 
   6   6   8        0.65        0.60      0.45 o 
  -8   7   8        1.61        1.02      0.34 o 
  -7   7   8        0.03        0.45      0.27 o 
  -6   7   8        1.12        0.94      0.23 o 
  -5   7   8        0.65        0.92      0.21 o 
  -4   7   8        8.64        8.04      0.42 o 
  -3   7   8        4.33        4.19      0.39 o 
  -2   7   8        7.99        7.55      0.47 o 
  -1   7   8        0.01       -0.07      0.25 o 
   0   7   8        0.27       -0.04      0.23 o 
   1   7   8        4.15        3.75      0.48 o 
   2   7   8        0.15        0.79      0.26 o 
   3   7   8        0.71        0.20      0.25 o 
   4   7   8        8.29        7.07      0.54 o 
   5   7   8        3.26        3.93      0.47 o 
  -7   8   8        0.04       -0.04      0.24 o 
  -6   8   8        0.12        0.26      0.41 o 
  -5   8   8        0.48        0.22      0.20 o 
  -4   8   8        5.66        5.13      0.38 o 
  -3   8   8       17.55       16.91      0.73 o 
  -2   8   8        0.19        0.25      0.28 o 
  -1   8   8        1.96        1.57      0.31 o 
   0   8   8        4.01        4.82      0.40 o 
   1   8   8        0.15        0.56      0.29 o 
   2   8   8        5.63        4.37      0.41 o 
   3   8   8        1.18        1.09      0.42 o 
   4   8   8        0.06       -0.18      0.32 o 
  -6   9   8        0.84        1.20      0.37 o 
  -5   9   8        4.21        4.73      0.72 o 
  -4   9   8        1.01        1.05      0.38 o 
  -3   9   8        5.17        6.18      0.43 o 
  -2   9   8        0.10       -0.24      0.24 o 
  -1   9   8        0.46        0.28      0.25 o 
   0   9   8        0.01       -0.18      0.24 o 
   1   9   8       20.58       21.77      0.69 o 
   2   9   8        8.55        8.11      0.49 o 
   3   9   8        0.02       -0.33      0.33 o 
  -5  10   8        0.90        1.70      0.35 o 
  -4  10   8       16.13       19.82      1.44 o 
  -3  10   8        1.56        2.05      0.36 o 
  -2  10   8        4.41        5.49      0.56 o 
  -1  10   8        1.24        1.54      0.43 o 
   0  10   8        0.57        0.85      0.39 o 
   1  10   8        2.52        3.17      0.37 o 
 -10   1   9        0.84        1.41      0.34 o 
  -9   1   9        5.33        6.48      0.53 o 
  -8   1   9       12.34       11.17      0.54 o 
  -7   1   9        0.40       -0.08      0.17 o 
  -6   1   9       64.53       68.61      0.97 o 
  -5   1   9       76.91       75.57      1.02 o 
  -4   1   9        6.90        5.44      0.30 o 
  -3   1   9       15.33       13.61      0.41 o 
  -2   1   9      169.61      174.02      1.82 o 
  -1   1   9       96.48       99.54      1.20 o 
   0   1   9        9.48        8.68      0.35 o 
   1   1   9       34.53       32.24      0.63 o 
   2   1   9       26.11       23.43      0.58 o 
   3   1   9        0.79        1.13      0.25 o 
   4   1   9        0.00        0.08      0.20 o 
   5   1   9        0.40        1.01      0.28 o 
   6   1   9        0.51        0.16      0.34 o 
 -10   2   9        0.39        0.69      0.29 o 
  -9   2   9        0.08       -0.24      0.24 o 
  -8   2   9        3.45        3.04      0.36 o 
  -7   2   9        4.93        5.09      0.30 o 
  -6   2   9        9.11        8.20      0.35 o 
  -5   2   9        4.79        5.56      0.31 o 
  -4   2   9       62.27       60.05      0.87 o 
  -3   2   9       82.08       85.32      1.09 o 
  -2   2   9        0.01       -0.08      0.20 o 
  -1   2   9       13.35       10.15      0.64 o 
   0   2   9       10.78       11.73      0.62 o 
   1   2   9       41.74       41.81      0.78 o 
   2   2   9        2.49        2.51      0.25 o 
   3   2   9        0.09        0.01      0.19 o 
   4   2   9       13.49       12.49      0.48 o 
   5   2   9        0.01       -0.11      0.31 o 
   6   2   9        2.16        3.80      0.52 o 
 -10   3   9        0.27        0.27      0.27 o 
  -9   3   9        0.00        0.25      0.26 o 
  -8   3   9        1.12        0.89      0.27 o 
  -7   3   9       10.25       11.06      0.46 o 
  -6   3   9        4.26        4.32      0.29 o 
  -5   3   9       38.26       36.65      0.67 o 
  -4   3   9        4.99        4.12      0.28 o 
  -3   3   9       18.34       16.79      0.49 o 
  -2   3   9       94.58       85.83      1.37 o 
  -1   3   9        9.87       10.04      0.41 o 
   0   3   9       10.90       11.28      0.49 o 
   1   3   9        2.08        2.87      0.26 o 
   2   3   9        0.97        1.39      0.23 o 
   3   3   9        2.36        2.44      0.56 o 
   4   3   9        4.71        6.18      0.39 o 
   5   3   9        1.07        0.73      0.31 o 
   6   3   9        5.57        6.37      0.63 o 
  -9   4   9        0.04       -0.11      0.22 o 
  -8   4   9        8.42       10.70      0.54 o 
  -7   4   9       14.16       13.78      0.50 o 
  -6   4   9        0.45        0.92      0.22 o 
  -5   4   9        6.19        6.86      0.37 o 
  -4   4   9        3.92        5.12      0.33 o 
  -3   4   9        1.60        1.56      0.24 o 
  -2   4   9       10.28        9.32      0.61 o 
  -1   4   9        0.02        0.08      0.18 o 
   0   4   9       27.59       23.72      0.54 o 
   1   4   9       13.37       12.11      0.46 o 
   2   4   9        1.15        1.35      0.26 o 
   3   4   9        8.50        8.88      0.65 o 
   4   4   9       21.20       23.85      0.71 o 
   5   4   9        7.44        8.98      0.93 o 
   6   4   9        3.26        3.49      0.77 o 
  -9   5   9        0.56        0.22      0.33 o 
  -8   5   9        0.16        0.47      0.25 o 
  -7   5   9        2.70        3.83      0.36 o 
  -6   5   9        9.24       10.15      0.43 o 
  -5   5   9        7.56        8.69      0.45 o 
  -4   5   9       17.39       16.10      0.51 o 
  -3   5   9       22.64       19.97      0.55 o 
  -2   5   9        0.26        0.36      0.19 o 
  -1   5   9        1.56        2.12      0.27 o 
   0   5   9        6.08        5.98      0.44 o 
   1   5   9        0.05       -0.22      0.22 o 
   2   5   9        0.82        1.31      0.27 o 
   3   5   9        1.54        1.96      0.30 o 
   4   5   9        3.31        3.45      0.43 o 
   5   5   9        0.03        0.71      0.33 o 
  -8   6   9        0.21       -0.22      0.23 o 
  -7   6   9        3.26        3.22      0.37 o 
  -6   6   9        1.44        1.09      0.25 o 
  -5   6   9        1.68        1.97      0.28 o 
  -4   6   9       53.13       51.29      0.93 o 
  -3   6   9       39.55       37.11      0.70 o 
  -2   6   9        0.01       -0.07      0.22 o 
  -1   6   9        7.58        7.22      0.44 o 
   0   6   9        0.45        0.47      0.24 o 
   1   6   9        4.51        4.46      0.37 o 
   2   6   9        8.86        7.92      0.44 o 
   3   6   9        0.01       -0.01      0.24 o 
   4   6   9        3.02        3.31      0.44 o 
   5   6   9        0.07        0.15      0.31 o 
  -8   7   9        0.19        0.13      0.50 o 
  -7   7   9        0.60        0.13      0.25 o 
  -6   7   9        0.12       -0.20      0.20 o 
  -5   7   9        0.80        0.53      0.23 o 
  -4   7   9        1.67        2.31      0.26 o 
  -3   7   9        0.02       -0.22      0.22 o 
  -2   7   9        1.99        1.58      0.28 o 
  -1   7   9       13.34       12.99      0.61 o 
   0   7   9        2.80        3.09      0.35 o 
   1   7   9       13.44       10.74      0.60 o 
   2   7   9        4.61        3.97      0.39 o 
   3   7   9        2.18        1.95      0.32 o 
   4   7   9        0.25        1.43      0.37 o 
  -7   8   9        0.18        0.37      0.30 o 
  -6   8   9        0.02       -0.26      0.26 o 
  -5   8   9        0.45        0.40      0.28 o 
  -4   8   9        5.02        6.32      0.43 o 
  -3   8   9        1.90        1.95      0.46 o 
  -2   8   9        0.77        0.73      0.33 o 
  -1   8   9        0.37        0.08      0.25 o 
   0   8   9        0.04        0.64      0.29 o 
   1   8   9        0.32        0.60      0.29 o 
   2   8   9        3.34        3.63      0.39 o 
   3   8   9        1.52        1.96      0.34 o 
  -5   9   9        0.49        0.41      0.29 o 
  -4   9   9        0.77        0.86      0.29 o 
  -3   9   9        1.32        1.49      0.33 o 
  -2   9   9        0.37        0.61      0.28 o 
  -1   9   9        0.22        0.11      0.28 o 
   0   9   9        0.74        0.86      0.31 o 
   1   9   9        1.05        1.41      0.34 o 
   2   9   9        2.67        3.05      0.53 o 
  -2  10   9        1.12        1.05      0.39 o 
  -1  10   9        0.26        0.65      0.52 o 
 -10   0  10        1.97        2.06      0.52 o 
  -9   0  10        5.47        4.60      0.62 o 
  -8   0  10        0.90        1.11      0.42 o 
  -7   0  10        7.91        8.78      0.56 o 
  -6   0  10       44.87       43.85      1.11 o 
  -5   0  10       17.91       15.57      0.69 o 
  -4   0  10       52.94       58.47      1.28 o 
  -3   0  10      125.89      130.40      2.15 o 
  -2   0  10        2.49        2.60      0.45 o 
  -1   0  10        0.62        0.54      0.30 o 
   0   0  10       45.29       48.23      1.12 o 
   1   0  10       98.51      105.00      1.83 o 
   2   0  10       26.87       26.77      0.82 o 
   3   0  10        0.26       -0.10      0.31 o 
   4   0  10        0.80        0.52      0.39 o 
   5   0  10        1.39        1.36      0.76 o 
 -10   1  10        0.16        0.29      0.29 o 
  -9   1  10        1.74        2.40      0.38 o 
  -8   1  10        0.90        0.93      0.30 o 
  -7   1  10        8.96       10.19      0.41 o 
  -6   1  10       20.84       21.91      0.55 o 
  -5   1  10       11.56       12.24      0.44 o 
  -4   1  10       21.22       20.25      0.52 o 
  -3   1  10       37.96       38.30      0.70 o 
  -2   1  10        0.45        0.33      0.20 o 
  -1   1  10       49.33       46.34      0.77 o 
   0   1  10       18.41       19.49      0.55 o 
   1   1  10       11.43       14.76      0.50 o 
   2   1  10        0.13        0.22      0.30 o 
   3   1  10        0.82        0.65      0.24 o 
   4   1  10        1.97        2.50      0.33 o 
   5   1  10        4.72        6.68      1.11 o 
  -9   2  10        0.57       -0.20      0.27 o 
  -8   2  10        6.02        6.27      0.47 o 
  -7   2  10       13.53       13.48      0.46 o 
  -6   2  10        0.20       -0.02      0.20 o 
  -5   2  10        0.15       -0.06      0.18 o 
  -4   2  10        2.20        1.90      0.24 o 
  -3   2  10       13.84       11.78      0.46 o 
  -2   2  10       18.81       17.91      0.54 o 
  -1   2  10        4.65        3.65      0.31 o 
   0   2  10        4.23        2.34      0.38 o 
   1   2  10        3.47        3.47      0.32 o 
   2   2  10        0.47        0.76      0.24 o 
   3   2  10        3.84        4.34      0.39 o 
   4   2  10       14.06       16.15      0.60 o 
   5   2  10        8.85       11.47      0.85 o 
  -9   3  10        0.22        0.15      0.27 o 
  -8   3  10        3.24        2.76      0.43 o 
  -7   3  10       19.56       18.67      0.59 o 
  -6   3  10       12.93       12.99      0.49 o 
  -5   3  10        5.25        5.36      0.42 o 
  -4   3  10       11.84       10.39      0.44 o 
  -3   3  10        6.92        5.26      0.34 o 
  -2   3  10       38.29       36.78      0.85 o 
  -1   3  10       41.84       40.67      0.81 o 
   0   3  10        0.00       -0.04      0.20 o 
   1   3  10       18.10       17.92      0.55 o 
   2   3  10       47.81       47.69      1.03 o 
   3   3  10        5.00        4.24      0.40 o 
   4   3  10        0.28        0.15      0.27 o 
   5   3  10        0.11        0.26      0.30 o 
  -9   4  10        1.95        1.38      0.39 o 
  -8   4  10        0.74        1.14      0.29 o 
  -7   4  10        0.22        0.19      0.25 o 
  -6   4  10        0.04       -0.24      0.24 o 
  -5   4  10        3.47        2.92      0.30 o 
  -4   4  10        6.73        5.44      0.40 o 
  -3   4  10        2.85        2.36      0.33 o 
  -2   4  10        0.12        0.22      0.21 o 
  -1   4  10        5.59        6.45      0.38 o 
   0   4  10        9.29        9.04      0.42 o 
   1   4  10        7.98        8.37      0.47 o 
   2   4  10        2.33        2.17      0.34 o 
   3   4  10        0.02        0.17      0.26 o 
   4   4  10        4.32        4.22      0.45 o 
   5   4  10        0.18        0.34      0.32 o 
  -8   5  10        0.03        0.24      0.25 o 
  -7   5  10        0.45        0.06      0.24 o 
  -6   5  10        0.65        0.32      0.25 o 
  -5   5  10       27.48       26.08      0.67 o 
  -4   5  10       47.15       46.06      0.90 o 
  -3   5  10        5.41        4.19      0.35 o 
  -2   5  10        9.64        7.87      0.55 o 
  -1   5  10       24.89       22.01      0.72 o 
   0   5  10       11.50       10.33      0.52 o 
   1   5  10        3.28        3.03      0.49 o 
   2   5  10        2.74        2.86      0.38 o 
   3   5  10        0.29        0.11      0.26 o 
   4   5  10        4.04        4.20      0.46 o 
  -8   6  10        0.05       -0.19      0.24 o 
  -7   6  10        0.29        0.93      0.37 o 
  -6   6  10        0.02        0.03      0.20 o 
  -5   6  10        3.55        3.12      0.32 o 
  -4   6  10        2.03        2.38      0.34 o 
  -3   6  10        4.19        3.86      0.38 o 
  -2   6  10        0.12        0.10      0.28 o 
  -1   6  10        0.36        0.19      0.31 o 
   0   6  10        1.04        0.82      0.35 o 
   1   6  10        2.21        1.82      0.37 o 
   2   6  10        8.04        7.47      0.46 o 
   3   6  10        5.98        7.30      0.87 o 
   4   6  10        1.37        1.02      0.55 o 
  -7   7  10        0.07       -0.10      0.24 o 
  -6   7  10        0.18       -0.21      0.24 o 
  -5   7  10        1.24        2.02      0.34 o 
  -4   7  10        1.02        0.87      0.33 o 
  -3   7  10        0.35        1.33      0.33 o 
  -2   7  10        3.20        3.11      0.46 o 
  -1   7  10        6.82        7.17      0.50 o 
   0   7  10        0.12        0.34      0.43 o 
   1   7  10        5.13        5.38      0.67 o 
   2   7  10        0.35        0.19      0.27 o 
   3   7  10        1.65        2.19      0.33 o 
  -5   8  10        0.01        0.03      0.35 o 
  -4   8  10        2.84        3.22      0.44 o 
  -3   8  10        0.46        0.00      0.31 o 
  -2   8  10        0.17        0.24      0.32 o 
  -1   8  10        0.07       -0.26      0.26 o 
   0   8  10        2.97        3.63      0.39 o 
   1   8  10        0.67        1.03      0.31 o 
  -3   9  10        0.74        0.77      0.35 o 
  -2   9  10        0.21        0.11      0.45 o 
  -1   9  10        0.03        0.08      0.29 o 
  -9   1  11        0.04        0.00      0.34 o 
  -8   1  11        0.00        0.06      0.29 o 
  -7   1  11        1.35        0.83      0.23 o 
  -6   1  11        2.69        2.04      0.26 o 
  -5   1  11        0.92        1.05      0.23 o 
  -4   1  11        9.74       10.62      0.54 o 
  -3   1  11       30.39       30.56      0.66 o 
  -2   1  11        0.05       -0.13      0.20 o 
  -1   1  11       37.45       34.45      0.76 o 
   0   1  11       29.88       32.22      0.84 o 
   1   1  11        3.69        4.46      0.35 o 
   2   1  11        5.85        4.59      0.48 o 
   3   1  11       12.90       14.84      0.64 o 
   4   1  11        6.80        8.77      0.60 o 
  -9   2  11        0.01       -0.28      0.28 o 
  -8   2  11        0.81        0.46      0.30 o 
  -7   2  11        0.10        0.42      0.21 o 
  -6   2  11        9.78       11.16      0.43 o 
  -5   2  11        4.82        5.06      0.36 o 
  -4   2  11        0.77        0.61      0.24 o 
  -3   2  11       11.69       11.89      0.54 o 
  -2   2  11        4.49        5.09      0.39 o 
  -1   2  11        9.60       10.27      0.45 o 
   0   2  11        0.01        0.05      0.22 o 
   1   2  11        2.71        2.42      0.31 o 
   2   2  11        2.11        2.28      0.30 o 
   3   2  11        0.53        0.43      0.39 o 
   4   2  11        0.39        0.70      0.28 o 
  -8   3  11        5.49        6.70      0.59 o 
  -7   3  11        2.08        1.81      0.32 o 
  -6   3  11        3.50        3.56      0.40 o 
  -5   3  11        3.44        2.69      0.35 o 
  -4   3  11        5.24        4.41      0.36 o 
  -3   3  11        0.21        0.29      0.22 o 
  -2   3  11        2.23        1.72      0.27 o 
  -1   3  11       10.17       11.50      0.47 o 
   0   3  11        9.90       10.47      0.47 o 
   1   3  11        5.41        6.38      0.57 o 
   2   3  11        6.39        7.27      0.48 o 
   3   3  11        0.70        0.82      0.34 o 
   4   3  11        2.11        3.41      0.65 o 
  -8   4  11        0.31        0.40      0.38 o 
  -7   4  11        2.30        2.51      0.36 o 
  -6   4  11        0.46        0.48      0.23 o 
  -5   4  11        2.93        2.73      0.30 o 
  -4   4  11        0.38        0.02      0.21 o 
  -3   4  11        0.10       -0.23      0.23 o 
  -2   4  11        0.46        0.06      0.23 o 
  -1   4  11        0.63        0.72      0.25 o 
   0   4  11        0.73        0.44      0.28 o 
   1   4  11        1.79        1.17      0.39 o 
   2   4  11       12.94       14.61      0.64 o 
   3   4  11        5.02        7.03      0.51 o 
  -7   5  11        0.50        0.62      0.52 o 
  -6   5  11        1.69        2.21      0.33 o 
  -5   5  11        0.42        0.31      0.23 o 
  -4   5  11        2.79        2.13      0.35 o 
  -3   5  11        0.32        0.08      0.23 o 
  -2   5  11        0.20        0.00      0.28 o 
  -1   5  11        0.00       -0.24      0.24 o 
   0   5  11        0.10        0.17      0.28 o 
   1   5  11        0.04        0.16      0.28 o 
   2   5  11        3.59        4.31      0.44 o 
   3   5  11        2.07        3.37      0.56 o 
  -6   6  11        3.63        4.21      0.37 o 
  -5   6  11        1.81        1.85      0.47 o 
  -4   6  11        2.36        2.43      0.32 o 
  -3   6  11        5.09        5.19      0.48 o 
  -2   6  11        5.70        6.51      0.51 o 
  -1   6  11        0.81        0.44      0.29 o 
   0   6  11        0.38       -0.02      0.28 o 
   1   6  11        0.75        0.67      0.38 o 
   2   6  11        0.20        0.03      0.30 o 
  -5   7  11        2.16        1.78      0.37 o 
  -4   7  11        0.04       -0.30      0.30 o 
  -3   7  11        2.10        2.28      0.38 o 
  -2   7  11        0.85        1.44      0.45 o 
  -1   7  11        0.08       -0.26      0.26 o 
   0   7  11        2.03        1.46      0.36 o 
   1   7  11        1.24        2.49      0.39 o 
  -2   8  11        0.51        1.46      0.57 o 
  -8   0  12        5.17        5.75      0.75 o 
  -7   0  12        2.40        2.01      0.41 o 
  -6   0  12        0.33        0.22      0.33 o 
  -5   0  12        2.03        2.16      0.38 o 
  -4   0  12        0.01       -0.27      0.27 o 
  -3   0  12        3.22        2.26      0.39 o 
  -2   0  12        4.62        7.30      1.00 o 
  -1   0  12        9.30        9.73      0.74 o 
   0   0  12        0.10       -0.24      0.36 o 
   1   0  12        2.24        1.66      0.57 o 
   2   0  12        1.88        1.54      0.56 o 
   3   0  12        0.86        0.63      0.71 o 
  -8   1  12        3.55        3.92      0.46 o 
  -7   1  12        0.01        0.03      0.21 o 
  -6   1  12        0.17       -0.03      0.21 o 
  -5   1  12        0.11        0.10      0.23 o 
  -4   1  12        0.60        0.98      0.26 o 
  -3   1  12       11.31       11.28      0.49 o 
  -2   1  12       11.07       11.01      0.49 o 
  -1   1  12       10.10       11.90      0.68 o 
   0   1  12        2.16        2.77      0.36 o 
   1   1  12        5.48        5.45      0.46 o 
   2   1  12        2.96        4.63      0.44 o 
   3   1  12        0.79        0.46      0.34 o 
  -7   2  12        6.14        6.54      0.54 o 
  -6   2  12        0.04        0.39      0.23 o 
  -5   2  12        0.28        0.54      0.25 o 
  -4   2  12        0.13       -0.21      0.21 o 
  -3   2  12        0.13        0.01      0.23 o 
  -2   2  12        0.01       -0.11      0.22 o 
  -1   2  12        0.30        0.48      0.25 o 
   0   2  12        1.26        1.79      0.31 o 
   1   2  12        0.31        0.63      0.27 o 
   2   2  12        5.07        6.55      0.87 o 
   3   2  12        1.44        1.96      0.40 o 
  -7   3  12        0.46        0.52      0.29 o 
  -6   3  12        0.93        1.17      0.26 o 
  -5   3  12        0.88        0.96      0.36 o 
  -4   3  12        0.35        0.20      0.28 o 
  -3   3  12        0.00        0.31      0.25 o 
  -2   3  12        0.40        0.48      0.30 o 
  -1   3  12        8.06        8.25      0.44 o 
   0   3  12       16.09       17.19      0.72 o 
   1   3  12        3.94        4.25      0.55 o 
   2   3  12        0.78        0.41      0.30 o 
  -7   4  12        0.44        0.74      0.31 o 
  -6   4  12        1.72        1.59      0.30 o 
  -5   4  12        1.14        1.71      0.33 o 
  -4   4  12        0.70        0.33      0.25 o 
  -3   4  12        0.81        1.16      0.28 o 
  -2   4  12        1.09        1.38      0.41 o 
  -1   4  12        0.32        0.48      0.32 o 
   0   4  12        0.00       -0.13      0.28 o 
   1   4  12        1.27        0.58      0.31 o 
   2   4  12        0.32        0.30      0.35 o 
  -6   5  12        0.03       -0.16      0.23 o 
  -5   5  12        0.16       -0.10      0.23 o 
  -4   5  12        0.47        0.15      0.25 o 
  -3   5  12        3.23        3.41      0.38 o 
  -2   5  12        7.22        8.82      0.55 o 
  -1   5  12        0.59        0.83      0.33 o 
   0   5  12        1.45        0.91      0.35 o 
   1   5  12        0.11        0.41      0.32 o 
  -4   6  12        0.72        0.54      0.30 o 
  -3   6  12        0.63        1.42      0.36 o 
  -2   6  12        0.00       -0.29      0.29 o 
  -1   6  12        0.15        0.26      0.30 o 
  -6   1  13        0.90        1.01      0.31 o 
  -5   1  13        0.02       -0.25      0.35 o 
  -4   1  13        0.89        0.30      0.25 o 
  -3   1  13        0.62        1.36      0.30 o 
  -2   1  13        0.06        0.06      0.27 o 
  -1   1  13        2.26        3.21      0.40 o 
   0   1  13        0.02        0.21      0.29 o 
   1   1  13        2.57        2.59      0.39 o 
  -6   2  13        0.23       -0.23      0.23 o 
  -5   2  13        0.77        1.48      0.29 o 
  -4   2  13        0.53        0.34      0.25 o 
  -3   2  13        0.29        0.56      0.29 o 
  -2   2  13        0.22        0.48      0.37 o 
  -1   2  13        1.60        2.68      0.40 o 
   0   2  13        0.24        0.17      0.29 o 
  -5   3  13        0.72        1.17      0.36 o 
  -4   3  13        0.01       -0.24      0.24 o 
  -3   3  13        0.08        0.67      0.33 o 
  -2   3  13        0.33        0.08      0.27 o 
  -1   3  13        1.54        2.72      0.38 o 
   0   3  13        3.81        4.45      0.46 o 
  -4   4  13        2.72        3.01      0.36 o 
  -3   4  13        3.22        3.71      0.38 o 
  -2   4  13        0.09        0.45      0.30 o 
  -1   4  13        2.57        2.64      0.46 o 
                                                 
